# Supplementary material for: Lysine Acetylation Controls Local Protein Conformation by Influencing Proline Isomerization
Source: Mol Cell. 2014 Sep 4;55(5):733–44. doi: 10.1016/j.molcel.2014.07.004 (PMC4157579; doi:10.1016/j.molcel.2014.07.004)
Supplement: Table S1. All Nondubious Genes and the 200 Most K14/P16-Independent and K14/P16-Dependent Genes with Ratios of K4me3 K14A or P16V Relative to WT, Related to Figure 5 — All nondubious genes were ranked (from largest to smallest) according to the ratio of H3-normalized K4me3 across the transcription unit (transcription start site to transcription termination site) in the K14A or P16V substitution strains relative to WT. The first-ranked gene is therefore defined as the gene that retains the most K4me3 in the H3 substitution strain relative to WT. The 200 most K14/P16-independent and K14/P16-dependent genes used for further analysis are listed under the second tab. To account for global changes in K4me3/H3 in the H3 substitution strains, total read counts from these strains were normalized to the levels of K4me3/H3 as determined by western blotting (Zhang et al., 2011; see Supplemental Information). [file mmc2.xlsx]

## Sheet: All genes
Genes ranked according to the ratio of average H3-normalised K4me3 across the transcription unit in the H3 substitution strain relative to the WT strain
Rank	K14A/WT	Ratio		P16V/WT	Ratio
1	YDR007W	44.4866		YOL166W-A	10.5407
2	YOL166W-A	14.409		YPL278C	7.67884
3	YGL219C	3.9289		YNR075C-A	4.01275
4	YPL278C	3.11311		YMR325W	2.58038
5	YKL183C-A	2.89561		YJR005C-A	1.93775
6	YNR075C-A	2.81912		YFR057W	1.71887
7	YOR192C-C	2.10624		YOL161C	1.4894
8	YGL260W	1.66392		YDR194W-A	1.48149
9	YFR057W	1.2913		YPR159C-A	1.4782
10	YHR212W-A	1.163		YDL159W-A	1.31999
11	YBL071C-B	1.1523		YMR107W	1.30832
12	YOL161C	1.04603		YBL071C-B	1.29722
13	YKL099C	1.02011		YPL021W	1.27332
14	YGL188C-A	0.984094		YOR192C-C	1.25885
15	YNL096C	0.981913		YGL188C-A	1.25755
16	YOR312C	0.922015		YNL067W	1.17118
17	YJR005C-A	0.866226		YDR007W	1.14931
18	YNL135C	0.865509		YCR043C	1.13148
19	YMR194W	0.835082		YDR086C	1.12982
20	YGR203W	0.832822		YNR046W	1.1084
21	YMR325W	0.824876		YKL117W	1.10827
22	YNL269W	0.816343		YMR272W-B	1.10274
23	YDL191W	0.810512		YDR500C	1.09289
24	YGR271C-A	0.805667		YMR182W-A	1.08927
25	YAR035C-A	0.763042		YHL015W-A	1.0872
26	YNL162W	0.742378		YOR182C	1.0822
27	YJL136W-A	0.735931		YGL007C-A	1.08182
28	YOR032W-A	0.730094		YGL260W	1.0752
29	YKL117W	0.726781		YML026C	1.07104
30	YPL079W	0.724875		YOR122C	1.06899
31	YMR108W	0.720026		YGR275W	1.05429
32	YHR010W	0.715653		YNL110C	1.04945
33	YMR107W	0.711521		YNL162W	1.03493
34	YOR194C	0.695444		YML058W-A	1.02941
35	YGL189C	0.684294		YMR230W	1.02733
36	YFL051C	0.680951		YMR158C-A	1.0206
37	YAL067W-A	0.673959		YOR394C-A	1.01323
38	YOR182C	0.673608		YOR261C	1.01315
39	YML026C	0.668349		YDL083C	1.01098
40	YDR082W	0.660253		YGL054C	1.00996
41	YOR124C	0.652485		YBR296C-A	1.00273
42	YNL110C	0.65052		YLR342W-A	0.994249
43	YOR261C	0.64655		YMR071C	0.990706
44	YLR264C-A	0.641942		YGR118W	0.9887
45	YOR244W	0.641022		YBR221W-A	0.984721
46	YLR441C	0.639999		YDR299W	0.983601
47	YJR086W	0.638897		YPR101W	0.981504
48	YGR118W	0.638623		YEL033W	0.980982
49	YJL136C	0.638143		YOL062C	0.967996
50	YDR468C	0.633532		YJL148W	0.967125
51	YLR406C-A	0.632577		YPL079W	0.964393
52	YBR279W	0.630268		YLR013W	0.959528
53	YNL255C	0.62873		YPR165W	0.958016
54	YBR200W-A	0.627702		YGL135W	0.95092
55	YPL143W	0.623748		YOR096W	0.950734
56	YMR230W	0.619027		YIL134C-A	0.950328
57	YER102W	0.618716		YPR103W	0.948436
58	YPL090C	0.617839		YOR281C	0.947261
59	YGL135W	0.617764		YKR057W	0.944561
60	YPL067C	0.616541		YEL034W	0.93894
61	YDR383C	0.612009		YPL220W	0.938573
62	YLR075W	0.611413		YNL216W	0.931988
63	YDL083C	0.601172		YDR494W	0.927788
64	YPR165W	0.59582		YDL211C	0.927517
65	YGR072W	0.594163		YGR027C	0.922879
66	YBR181C	0.590011		YLL045C	0.91966
67	YFL057C	0.589867		YGR262C	0.918604
68	YGR085C	0.584995		YBR288C	0.918504
69	YPL173W	0.584338		YFL017W-A	0.917511
70	YOR096W	0.579168		YER048W-A	0.914264
71	YDR194W-A	0.576766		YGR271C-A	0.913418
72	YDL136W	0.575423		YER072W	0.912403
73	YMR255W	0.574119		YGR085C	0.912143
74	YDL020C	0.572613		YDL232W	0.911958
75	YBR084C-A	0.571753		YER087C-B	0.911442
76	YDR184C	0.570387		YDR450W	0.911367
77	YMR142C	0.569432		YKL181W	0.911265
78	YOL019W-A	0.563591		YLR033W	0.90964
79	YOR281C	0.563114		YDL061C	0.908694
80	YER050C	0.563036		YMR194W	0.908326
81	YKL039W	0.562221		YFR052W	0.904004
82	YPL038W-A	0.561619		YDR145W	0.903526
83	YIL148W	0.561081		YJR123W	0.899622
84	YML063W	0.56065		YNL005C	0.897343
85	YMR143W	0.560521		YBR110W	0.897276
86	YPR101W	0.558546		YGR276C	0.897149
87	YNL038W	0.558274		YFL038C	0.896256
88	YBR143C	0.55762		YHR005C-A	0.895123
89	YJR123W	0.555973		YJL190C	0.894918
90	YKL009W	0.555936		YDL212W	0.894758
91	YMR096W	0.555838		YLR029C	0.894346
92	YIL052C	0.555578		YDR177W	0.893895
93	YOL110W	0.554777		YBR159W	0.891686
94	YCR031C	0.554562		YDL020C	0.889739
95	YLR009W	0.552027		YLR388W	0.886923
96	YMR162C	0.550193		YPL268W	0.886465
97	YNL067W	0.549807		YPR016C	0.885671
98	YDR500C	0.549246		YOR194C	0.885396
99	YLR461W	0.549131		YBR109C	0.884282
100	YDL007W	0.549057		YGL189C	0.884227
101	YJL189W	0.547641		YGL147C	0.884
102	YDR494W	0.54672		YLR333C	0.883589
103	YGR128C	0.546268		YJL189W	0.880714
104	YNL178W	0.546195		YDR137W	0.880163
105	YGL007C-A	0.545867		YDR394W	0.879957
106	YKL180W	0.54322		YHR068W	0.877046
107	YDL061C	0.541853		YJL111W	0.876999
108	YBR221W-A	0.541398		YOL127W	0.876564
109	YFR052W	0.540842		YER112W	0.874116
110	YBR179C	0.540548		YGR148C	0.871677
111	YBL075C	0.53976		YHR010W	0.871668
112	YEL009C	0.538983		YBR179C	0.870581
113	YLR197W	0.538949		YOL121C	0.869846
114	YML056C	0.538885		YMR096W	0.869825
115	YOL077C	0.536979		YOR161C-C	0.869384
116	YDR299W	0.536175		YNL306W	0.868859
117	YEL054C	0.534806		YGR056W	0.868382
118	YDR447C	0.534667		YLR295C	0.866369
119	YPL267W	0.5341		YML012W	0.866057
120	YOR147W	0.533676		YPL267W	0.863639
121	YDL147W	0.533146		YKR068C	0.863568
122	YBR247C	0.532767		YDL161W	0.863022
123	YEL033W	0.532694		YDR082W	0.861897
124	YDR427W	0.532491		YNL135C	0.861827
125	YLR333C	0.532409		YDR075W	0.857721
126	YHR203C	0.531558		YJR005W	0.85753
127	YBR288C	0.531006		YER009W	0.854754
128	YDR412W	0.530596		YER185W	0.85361
129	YGL193C	0.530262		YDR468C	0.853597
130	YML132W	0.530121		YBR283C	0.853426
131	YCL031C	0.530034		YCR031C	0.853019
132	YML106W	0.528665		YLR448W	0.852657
133	YIL035C	0.526107		YIL133C	0.852604
134	YLR449W	0.525921		YNL255C	0.852461
135	YER002W	0.525192		YNL122C	0.852063
136	YPL282C	0.524954		YBR279W	0.85022
137	YCR093W	0.524115		YBR191W	0.847501
138	YLR281C	0.522643		YPL051W	0.846784
139	YOR283W	0.520192		YPR102C	0.845713
140	YML117W	0.519474		YDR412W	0.845394
141	YML067C	0.519389		YIR023W	0.845103
142	YPL179W	0.518521		YNL178W	0.844979
143	YOR394C-A	0.518479		YGR198W	0.844051
144	YHR213W-B	0.518351		YDL154W	0.843955
145	YJL148W	0.518099		YDL075W	0.843728
146	YDL114W	0.517307		YNL310C	0.84313
147	YLR421C	0.517294		YIL148W	0.842876
148	YKR057W	0.515629		YOR312C	0.841624
149	YDR488C	0.51412		YDL176W	0.841558
150	YDR165W	0.511561		YOR232W	0.84129
151	YNL216W	0.511502		YPR178W	0.840013
152	YHR141C	0.510875		YFL020C	0.839477
153	YLR084C	0.510239		YMR037C	0.839093
154	YER068W	0.510152		YHR203C	0.838819
155	YBR186W	0.510123		YNL182C	0.83879
156	YOR206W	0.50973		YMR192W	0.838689
157	YKL173W	0.509441		YKL122C	0.837982
158	YDL075W	0.506997		YLR372W	0.83741
159	YLR388W	0.505753		YDR168W	0.837318
160	YGL054C	0.504954		YKL028W	0.836979
161	YML032C	0.503574		YDR282C	0.836616
162	YDR446W	0.50331		YLR370C	0.833547
163	YJR088C	0.503055		YER120W	0.832573
164	YCR002C	0.502994		YLR167W	0.831471
165	YDR382W	0.502427		YIR018W	0.831406
166	YHR013C	0.5022		YFL051C	0.830034
167	YNL067W-B	0.502165		YOR293W	0.829532
168	YLR163C	0.500797		YJL168C	0.829404
169	YIL030C	0.499823		YLR409C	0.828198
170	YFL038C	0.498994		YGR062C	0.827947
171	YOR293W	0.49812		YPR082C	0.827888
172	YLR029C	0.497281		YOR244W	0.827593
173	YKL056C	0.496202		YJL001W	0.82756
174	YJL104W	0.49567		YDR088C	0.825983
175	YHR213W-A	0.493344		YOR361C	0.825625
176	YDR283C	0.49305		YGL168W	0.824324
177	YER131W	0.492655		YLR061W	0.824155
178	YLR264W	0.492637		YLR441C	0.821737
179	YGR054W	0.492134		YPL038W-A	0.819881
180	YOL120C	0.491836		YOR262W	0.819634
181	YMR307W	0.491818		YLR363W-A	0.819256
182	YBL024W	0.490637		YNL315C	0.818502
183	YML024W	0.490554		YLR052W	0.817903
184	YKR035W-A	0.489895		YGR220C	0.817623
185	YOR212W	0.489376		YER099C	0.817606
186	YLR466C-B	0.48926		YDL056W	0.81745
187	YKR071C	0.489008		YBR071W	0.817056
188	YMR183C	0.488398		YGL068W	0.816745
189	YNL070W	0.488263		YOR020C	0.816423
190	YPR159C-A	0.488185		YLR466C-B	0.815647
191	YBR283C	0.487675		YIL106W	0.815483
192	YDR088C	0.487639		YMR312W	0.814956
193	YLR200W	0.487228		YJR063W	0.814916
194	YPL021W	0.486795		YGL078C	0.814346
195	YIL075C	0.486689		YGL231C	0.813993
196	YNL302C	0.486086		YOR305W	0.813363
197	YNL069C	0.484011		YOR342C	0.813103
198	YGR027C	0.48393		YGR081C	0.811467
199	YLR052W	0.483885		YOR307C	0.811241
200	YOR270C	0.483482		YLR264C-A	0.811172
201	YLR448W	0.483095		YLR449W	0.81107
202	YGL031C	0.482912		YML063W	0.811036
203	YHL001W	0.482349		YLR325C	0.810524
204	YNL131W	0.482331		YIL144W	0.810257
205	YOR260W	0.481592		YGR128C	0.810207
206	YOR151C	0.48146		YKL138C-A	0.809872
207	YKR025W	0.48066		YDR184C	0.809481
208	YDR363W-A	0.480559		YOL139C	0.808096
209	YHR065C	0.480026		YKL196C	0.807981
210	YLR359W	0.479502		YER006W	0.807768
211	YNL050C	0.478588		YHL029C	0.807433
212	YJR007W	0.47834		YOL094C	0.806406
213	YOR209C	0.478126		YOL038C-A	0.806149
214	YPR108W	0.478018		YPR187W	0.805627
215	YKL096C-B	0.477771		YMR202W	0.80542
216	YER172C	0.477303		YPL193W	0.804294
217	YNL121C	0.477125		YFL047W	0.80404
218	YLR162W	0.476431		YHR175W-A	0.803759
219	YLL045C	0.476296		YBR242W	0.803449
220	YLR367W	0.476022		YNL100W	0.803155
221	YDL211C	0.474868		YMR143W	0.802306
222	YDR487C	0.474252		YDR493W	0.802051
223	YLR013W	0.473306		YML099C	0.801916
224	YMR242C	0.472823		YGR072W	0.800846
225	YER029C	0.472529		YKL009W	0.80082
226	YDR075W	0.472497		YDR123C	0.800527
227	YGR056W	0.472442		YPL151C	0.800477
228	YER072W	0.472192		YGR235C	0.800083
229	YBR028C	0.471862		YOR224C	0.799588
230	YDR312W	0.471588		YGR274C	0.799534
231	YJL168C	0.471489		YOR136W	0.799332
232	YML073C	0.471304		YLR438C-A	0.799052
233	YEL072W	0.470834		YFL067W	0.798959
234	YKL006W	0.470766		YNL236W	0.798388
235	YNL085W	0.470633		YPL252C	0.798223
236	YER112W	0.470128		YDL218W	0.798126
237	YER025W	0.470049		YHR111W	0.797997
238	YDR158W	0.468835		YBL071W-A	0.797789
239	YPR010C	0.467714		YDR021W	0.797402
240	YNL005C	0.467591		YLL056C	0.797357
241	YLR409C	0.46709		YHL033C	0.797033
242	YDL159W-A	0.466605		YHL001W	0.796045
243	YCR043C	0.466522		YML106W	0.795464
244	YER048W-A	0.466224		YLR359W	0.79481
245	YKL143W	0.465844		YKR007W	0.794514
246	YDR219C	0.464841		YOL158C	0.794317
247	YEL026W	0.464446		YHR141C	0.793886
248	YLR061W	0.464041		YER030W	0.793766
249	YNL032W	0.463908		YGR253C	0.793739
250	YNL064C	0.463659		YNL189W	0.792707
251	YHL015W	0.463644		YBL040C	0.792447
252	YBR189W	0.462715		YMR158W	0.792142
253	YDR067C	0.462152		YNL121C	0.79209
254	YLR308W	0.461987		YAL032C	0.791612
255	YNL224C	0.461545		YCR087C-A	0.791433
256	YOR307C	0.461139		YDR429C	0.79134
257	YIL127C	0.459834		YER056C-A	0.790523
258	YNL119W	0.458879		YKR095W	0.789697
259	YNL061W	0.458081		YNL049C	0.78863
260	YLR033W	0.457855		YOR147W	0.787196
261	YMR071C	0.45723		YJR086W	0.785684
262	YCL064C	0.457045		YMR227C	0.784905
263	YBR154C	0.457018		YBR097W	0.784154
264	YDR429C	0.45557		YMR005W	0.783299
265	YKR059W	0.455251		YLR163C	0.78269
266	YIL106W	0.454512		YGL011C	0.782048
267	YPL210C	0.454004		YDL012C	0.781891
268	YOR252W	0.453822		YML049C	0.781473
269	YLR422W	0.453466		YDL065C	0.781329
270	YLR225C	0.45333		YBR170C	0.781307
271	YBR048W	0.453154		YPL055C	0.780914
272	YDR245W	0.45276		YCL059C	0.780385
273	YDR508C	0.452018		YOR332W	0.780321
274	YDL116W	0.451083		YJL174W	0.780102
275	YJR003C	0.451017		YKL180W	0.779851
276	YKL053C-A	0.450892		YOR023C	0.779662
277	YMR308C	0.450236		YER117W	0.77938
278	YAL025C	0.449851		YCL064C	0.779129
279	YOR158W	0.449062		YBR084C-A	0.778435
280	YER056C-A	0.449035		YPR048W	0.777994
281	YKL181W	0.448565		YPL212C	0.777911
282	YBR109C	0.448456		YGR071C	0.777815
283	YLR025W	0.447803		YCR075W-A	0.777744
284	YPL118W	0.447725		YMR229C	0.7777
285	YPL117C	0.447722		YKR046C	0.777425
286	YDL047W	0.447636		YLR362W	0.777379
287	YIL133C	0.44721		YLR229C	0.777209
288	YMR229C	0.446817		YML115C	0.777193
289	YHL015W-A	0.446476		YDR464W	0.776901
290	YGL158W	0.446289		YGL031C	0.776573
291	YMR216C	0.445996		YGL108C	0.776474
292	YLR295C	0.445743		YIL044C	0.77539
293	YPL272C	0.44547		YJR070C	0.775155
294	YKL216W	0.445418		YBR164C	0.774807
295	YKL156W	0.445267		YDL081C	0.774761
296	YEL060C	0.445223		YOR283W	0.774734
297	YJR005W	0.443876		YNL050C	0.774514
298	YER148W	0.443551		YDL213C	0.774348
299	YJL145W	0.443539		YGL112C	0.774236
300	YOL127W	0.44349		YHR175W	0.773862
301	YDR177W	0.443457		YBR057C	0.773334
302	YLR457C	0.443426		YPL010W	0.773154
303	YGL222C	0.443159		YNL119W	0.772248
304	YGL168W	0.44312		YLL010C	0.771918
305	YDL235C	0.442768		YHR212W-A	0.771507
306	YDL160C	0.4426		YGL225W	0.771469
307	YJL010C	0.442343		YOR275C	0.770703
308	YDR181C	0.441624		YGL070C	0.770683
309	YDR168W	0.441434		YOR257W	0.770602
310	YGR264C	0.441269		YER102W	0.770562
311	YPL130W	0.440758		YNL097C-B	0.770497
312	YML105C	0.44058		YER007C-A	0.770455
313	YDR257C	0.440293		YER183C	0.770153
314	YLR048W	0.439797		YLR075W	0.769902
315	YBR130C	0.439535		YKL088W	0.769325
316	YOR254C	0.439509		YGR214W	0.769291
317	YMR161W	0.439387		YPL043W	0.76855
318	YDR448W	0.439214		YBR172C	0.768429
319	YLR060W	0.438926		YJL027C	0.768356
320	YBR191W	0.43885		YGR282C	0.767558
321	YDR292C	0.438376		YKL099C	0.767536
322	YGL029W	0.438371		YBR181C	0.767526
323	YGL256W	0.437856		YBL092W	0.767342
324	YPL268W	0.436903		YDR300C	0.767275
325	YNL318C	0.436632		YIL161W	0.767131
326	YER184C	0.436512		YMR243C	0.766966
327	YGL076C	0.436092		YJL173C	0.766559
328	YGL139W	0.435892		YPL037C	0.766375
329	YMR033W	0.435765		YGL206C	0.765937
330	YLR003C	0.435468		YLR185W	0.76575
331	YDR449C	0.435408		YLR150W	0.765628
332	YDR130C	0.435136		YOR076C	0.765543
333	YML043C	0.434963		YPL097W	0.764968
334	YDL154W	0.434578		YOR001W	0.764909
335	YGR218W	0.434536		YNL061W	0.76483
336	YGR081C	0.434106		YAL026C	0.764208
337	YER047C	0.433607		YLR048W	0.764122
338	YGR180C	0.433351		YER052C	0.763898
339	YHR039C-A	0.433309		YMR310C	0.763742
340	YGL138C	0.433009		YHR199C-A	0.763609
341	YBL072C	0.432783		YMR146C	0.763224
342	YDL224C	0.432627		YKL055C	0.762913
343	YLR385C	0.4325		YJR007W	0.76279
344	YHL033C	0.431888		YKR064W	0.762782
345	YGL095C	0.431794		YOR294W	0.762778
346	YBL039C	0.431639		YLR168C	0.762396
347	YPL082C	0.430941		YMR079W	0.762038
348	YDR071C	0.430806		YAL067W-A	0.761739
349	YMR100W	0.430657		YKL172W	0.761116
350	YFR032C-A	0.430385		YOR206W	0.761087
351	YHR021C	0.430347		YDR170C	0.761003
352	YKL014C	0.430187		YDR262W	0.760836
353	YML058W-A	0.430051		YNL145W	0.760663
354	YDL169C	0.429726		YMR300C	0.760411
355	YDL161W	0.429452		YNL055C	0.760306
356	YGR253C	0.428215		YNL070W	0.760283
357	YEL027W	0.428187		YIL052C	0.760166
358	YDR496C	0.428121		YOR272W	0.759603
359	YMR012W	0.427606		YDR122W	0.75958
360	YNL182C	0.427392		YBR175W	0.758479
361	YGL206C	0.427382		YHR072W-A	0.758438
362	YDR147W	0.427154		YNL096C	0.758152
363	YLR287C	0.426758		YMR219W	0.758053
364	YPR132W	0.426734		YLR330W	0.757999
365	YLR167W	0.426636		YKL204W	0.757676
366	YGR071C	0.425828		YER048C	0.757394
367	YDR025W	0.42572		YBR053C	0.757366
368	YJL069C	0.425639		YHR143W-A	0.757092
369	YLR363W-A	0.42562		YMR197C	0.756771
370	YBR077C	0.425543		YGR079W	0.756453
371	YDR450W	0.425184		YGR257C	0.756225
372	YGL117W	0.424763		YDR151C	0.756205
373	YPL204W	0.424403		YLR145W	0.756189
374	YHR126C	0.424142		YGR135W	0.755644
375	YNL122C	0.42368		YJR145C	0.755273
376	YLR110C	0.423353		YBL023C	0.755061
377	YBL038W	0.423345		YOR150W	0.754727
378	YFL034C-A	0.423313		YDL100C	0.754653
379	YLR185W	0.423172		YJL030W	0.75441
380	YKL139W	0.422631		YML067C	0.754176
381	YJL190C	0.422487		YGL076C	0.754126
382	YOR308C	0.422338		YJL104W	0.753712
383	YHR005C-A	0.422075		YDR264C	0.753641
384	YCR095W-A	0.421749		YIL165C	0.753278
385	YGR214W	0.421745		YJL143W	0.752719
386	YDR279W	0.421704		YBR077C	0.752266
387	YOR298W	0.421289		YOL080C	0.752157
388	YKL125W	0.421259		YKL013C	0.752093
389	YMR080C	0.421078		YJL010C	0.752042
390	YGR148C	0.42086		YDL092W	0.751927
391	YOR001W	0.420653		YER025W	0.751893
392	YDL092W	0.420406		YBR189W	0.751743
393	YNL097C-B	0.420278		YML024W	0.751367
394	YBR301W	0.419817		YHR069C	0.751082
395	YJL194W	0.419643		YGR033C	0.750874
396	YIL091C	0.419321		YLL038C	0.750604
397	YLR363C	0.418958		YLR367W	0.750353
398	YDR314C	0.418863		YIL103W	0.750183
399	YPL153C	0.418764		YDL217C	0.750158
400	YOR242C	0.418552		YDR165W	0.749923
401	YJR145C	0.418332		YNR017W	0.749765
402	YOR340C	0.418297		YKL156W	0.749744
403	YER030W	0.41823		YMR318C	0.749628
404	YFR010W	0.417209		YFR010W	0.749588
405	YJL177W	0.417056		YAL016W	0.749587
406	YKL184W	0.416779		YFL034C-A	0.749581
407	YER092W	0.416578		YJR094W-A	0.749235
408	YEL039C	0.416544		YOL022C	0.749212
409	YPL045W	0.416456		YDL169C	0.749176
410	YDR087C	0.416096		YLR298C	0.749094
411	YJL174W	0.416008		YJL145W	0.749025
412	YNR017W	0.415379		YOL041C	0.748593
413	YOR352W	0.415233		YOR241W	0.748136
414	YPR133C	0.415151		YNL272C	0.747965
415	YJL091C	0.415092		YML073C	0.747702
416	YOL041C	0.414407		YLR395C	0.747202
417	YDR464W	0.414226		YDR314C	0.747187
418	YLR395C	0.414111		YNL126W	0.747113
419	YPL220W	0.413924		YDL013W	0.747059
420	YKR094C	0.413832		YDL031W	0.746238
421	YJL198W	0.413705		YNL063W	0.745965
422	YDR212W	0.413697		YDL130W	0.745776
423	YPL218W	0.413617		YPL065W	0.745663
424	YDL084W	0.413537		YDR430C	0.745659
425	YOR171C	0.413377		YDR182W	0.745586
426	YDL192W	0.413063		YCR027C	0.745575
427	YOL139C	0.412712		YJR091C	0.745574
428	YGR150C	0.412147		YCR002C	0.745406
429	YPL043W	0.412054		YML041C	0.745168
430	YNL310C	0.411985		YNL081C	0.745142
431	YLL034C	0.411758		YBL028C	0.744877
432	YBL028C	0.411516		YGL162W	0.744757
433	YDL099W	0.411513		YBR103W	0.74462
434	YGR082W	0.411415		YDR339C	0.743646
435	YPL225W	0.411155		YOR095C	0.743446
436	YHR170W	0.411081		YPR186C	0.743093
437	YCR092C	0.410661		YER100W	0.741962
438	YDR389W	0.410564		YMR240C	0.74123
439	YIL069C	0.41049		YDR363W-A	0.740908
440	YPR102C	0.410102		YLR418C	0.740683
441	YBR025C	0.410088		YDL209C	0.740605
442	YDR471W	0.409914		YDL192W	0.740339
443	YLR287C-A	0.409876		YDR152W	0.740288
444	YAL016W	0.409427		YGL105W	0.740273
445	YER117W	0.40929		YMR033W	0.740042
446	YGL068W	0.409186		YNL224C	0.739957
447	YOR234C	0.409162		YHR039C-A	0.739786
448	YDL209C	0.409141		YIR025W	0.739588
449	YBR140C	0.408998		YPL259C	0.739502
450	YBR053C	0.40896		YHR021C	0.739057
451	YOR361C	0.40891		YPR033C	0.738109
452	YDR418W	0.408785		YJL177W	0.738053
453	YER161C	0.40872		YML088W	0.737772
454	YCR016W	0.40852		YDR245W	0.7375
455	YIL046W-A	0.408502		YPL243W	0.73741
456	YGL122C	0.408314		YMR183C	0.737169
457	YKL172W	0.408085		YOR078W	0.737085
458	YLR387C	0.408074		YNL156C	0.737085
459	YOR064C	0.407775		YBR247C	0.73705
460	YDL176W	0.40741		YBR267W	0.736712
461	YPL193W	0.407312		YNL098C	0.736688
462	YMR128W	0.406777		YDL111C	0.736556
463	YLL056C	0.406777		YGR246C	0.736556
464	YGR057C	0.406591		YLR344W	0.736416
465	YMR309C	0.40645		YDR238C	0.736349
466	YBL027W	0.406429		YBL087C	0.735882
467	YEL034W	0.406205		YGL043W	0.735786
468	YPL037C	0.406099		YGR082W	0.735587
469	YDR013W	0.405252		YPR149W	0.73518
470	YLR397C	0.405146		YGL190C	0.734828
471	YHR081W	0.405118		YJL186W	0.734806
472	YNL118C	0.405084		YDL203C	0.734802
473	YOR232W	0.404471		YDL084W	0.734692
474	YGR136W	0.404349		YML097C	0.734527
475	YBR236C	0.404263		YDR190C	0.734212
476	YKR095W	0.404206		YMR161W	0.734083
477	YOR020C	0.40412		YIL091C	0.733981
478	YKL055C	0.404075		YDR194C	0.733883
479	YDL130W	0.403838		YBL038W	0.733568
480	YMR117C	0.403805		YNL291C	0.73344
481	YLL007C	0.403317		YDR181C	0.733253
482	YAL034W-A	0.4033		YNL037C	0.732545
483	YIL079C	0.403126		YER047C	0.732527
484	YOR305W	0.402922		YBL041W	0.73242
485	YDL153C	0.402783		YPR162C	0.732304
486	YDR498C	0.402601		YBL024W	0.7317
487	YCR028C-A	0.402495		YGR034W	0.731653
488	YIL038C	0.40201		YLR274W	0.731161
489	YML111W	0.401824		YBR106W	0.731111
490	YLR372W	0.40128		YDR130C	0.730685
491	YPR137W	0.401218		YPR143W	0.730427
492	YOL109W	0.401209		YJL087C	0.730378
493	YHR007C-A	0.401182		YDR398W	0.73016
494	YDR176W	0.401172		YBL072C	0.730145
495	YER006W	0.401153		YDL235C	0.730099
496	YDL212W	0.40103		YDL175C	0.729721
497	YOR063W	0.400455		YPL090C	0.72961
498	YNL084C	0.400138		YOL115W	0.729034
499	YER021W	0.399725		YPL237W	0.729033
500	YDR152W	0.399543		YIR011C	0.728996
501	YJR041C	0.399298		YOR165W	0.728513
502	YNL232W	0.399175		YJL149W	0.728472
503	YOL121C	0.399037		YDR469W	0.727847
504	YBR296C-A	0.398583		YPL130W	0.727648
505	YBL058W	0.398455		YGR063C	0.727544
506	YGR245C	0.39824		YLR019W	0.727407
507	YDR194C	0.398196		YDR497C	0.727184
508	YIR023W	0.397843		YJL136C	0.726763
509	YJL061W	0.397772		YGL222C	0.726552
510	YMR192W	0.397667		YEL009C	0.726412
511	YCL058W-A	0.397502		YNL221C	0.726356
512	YGR251W	0.397287		YDR461W	0.72611
513	YNL236W	0.396864		YGR054W	0.725982
514	YGR195W	0.396554		YPR113W	0.725945
515	YCL001W	0.396516		YLR186W	0.725493
516	YNL126W	0.396419		YHR129C	0.725139
517	YCL026C-B	0.396402		YJL198W	0.72505
518	YPL152W	0.395375		YGL090W	0.72452
519	YJL197W	0.395217		YEL027W	0.724412
520	YGR167W	0.394831		YNL262W	0.724226
521	YEL071W	0.394775		YOR304C-A	0.723988
522	YBL061C	0.394683		YDR244W	0.723916
523	YBL040C	0.39455		YDL166C	0.723697
524	YBL081W	0.39443		YJL183W	0.723377
525	YHR206W	0.394285		YLR385C	0.723334
526	YKL045W	0.394278		YNL185C	0.722923
527	YMR076C	0.394192		YDR229W	0.722816
528	YLR321C	0.39414		YMR242C	0.722243
529	YGL194C	0.393853		YER043C	0.72209
530	YNL098C	0.393843		YOR193W	0.722011
531	YPR041W	0.393504		YMR294W	0.721973
532	YKR068C	0.393421		YLR148W	0.721876
533	YOL040C	0.393175		YHL011C	0.721751
534	YDR372C	0.392739		YCR009C	0.721719
535	YOR004W	0.392205		YKL137W	0.721133
536	YGR266W	0.392115		YHL015W	0.720939
537	YOR294W	0.391925		YOR004W	0.720763
538	YLR330W	0.391746		YOR144C	0.72019
539	YJR060W	0.391575		YPL172C	0.719829
540	YPR078C	0.391513		YBR173C	0.719772
541	YFL047W	0.391483		YBR289W	0.71933
542	YDL018C	0.391321		YDL126C	0.719246
543	YPL075W	0.391145		YOL040C	0.719211
544	YIL126W	0.391083		YPL180W	0.718557
545	YNL176C	0.390966		YDR163W	0.718256
546	YDR120C	0.390819		YER131W	0.71822
547	YMR131C	0.390447		YKL077W	0.717426
548	YFL012W	0.39041		YPL229W	0.717374
549	YGL011C	0.390387		YGL100W	0.717082
550	YIL018W	0.390152		YNL131W	0.716369
551	YER048C	0.390147		YDR302W	0.71601
552	YNR053C	0.390014		YBR049C	0.715842
553	YCR096C	0.389981		YOR246C	0.71574
554	YGL070C	0.389792		YBR048W	0.715319
555	YLR276C	0.389668		YJR032W	0.715292
556	YKL084W	0.388865		YMR142C	0.715185
557	YCL059C	0.388787		YDR301W	0.715156
558	YJL216C	0.388489		YBR072C-A	0.714968
559	YMR019W	0.388334		YMR149W	0.714905
560	YOL130W	0.388037		YGL025C	0.714882
561	YML088W	0.388015		YDL046W	0.714826
562	YGL173C	0.387682		YER023W	0.714492
563	YMR318C	0.387527		YHR119W	0.714327
564	YDR432W	0.387508		YFL016C	0.714315
565	YGR106C	0.38733		YPL117C	0.71404
566	YLR412C-A	0.38717		YGL241W	0.713805
567	YDR394W	0.387154		YDR147W	0.713686
568	YER064C	0.387139		YOR209C	0.713504
569	YNL147W	0.38706		YBR246W	0.713452
570	YBR215W	0.387043		YLR407W	0.713193
571	YER126C	0.386818		YLL005C	0.713091
572	YNL123W	0.386796		YLR143W	0.712948
573	YLR259C	0.386412		YGL146C	0.71284
574	YCR035C	0.385714		YMR076C	0.712432
575	YDR086C	0.385692		YIL019W	0.712406
576	YLR129W	0.385459		YGR264C	0.7124
577	YPR033C	0.385177		YKR049C	0.712235
578	YLL038C	0.385003		YHR013C	0.712081
579	YMR121C	0.384976		YOR167C	0.711891
580	YGR159C	0.384865		YPR108W-A	0.711877
581	YKR005C	0.384776		YLR022C	0.711829
582	YER127W	0.384767		YKL098W	0.711815
583	YGR046W	0.384378		YDR312W	0.711554
584	YBR034C	0.384371		YBR221C	0.711443
585	YOR342C	0.384322		YDR508C	0.711343
586	YPL012W	0.384297		YFL034C-B	0.711306
587	YHR051W	0.383964		YBL058W	0.710654
588	YER052C	0.383929		YOR355W	0.710628
589	YNL221C	0.383752		YOR039W	0.710407
590	YDL208W	0.383707		YNL330C	0.710285
591	YGL137W	0.383625		YOR253W	0.710277
592	YOR257W	0.383523		YML111W	0.71013
593	YJL008C	0.383512		YPR137W	0.7099
594	YML068W	0.383394		YHL039W	0.709739
595	YNL022C	0.383149		YNL268W	0.709558
596	YCL037C	0.383122		YPL131W	0.709422
597	YJL111W	0.383111		YPL253C	0.709162
598	YIL144W	0.38282		YNL167C	0.708726
599	YJL207C	0.382725		YOR083W	0.708583
600	YBR121C	0.382701		YMR236W	0.708355
601	YFR040W	0.382646		YDR454C	0.708303
602	YBR131W	0.382595		YBR088C	0.708247
603	YKL080W	0.382324		YCR051W	0.708242
604	YAL007C	0.382312		YCL031C	0.70818
605	YNL209W	0.381795		YHR085W	0.708106
606	YGR030C	0.381549		YCL026C-B	0.708079
607	YFL016C	0.381339		YNR036C	0.707601
608	YDL102W	0.381329		YNL149C	0.707527
609	YKR081C	0.381164		YDR219C	0.707218
610	YGL066W	0.381101		YLR369W	0.707036
611	YMR079W	0.381084		YBR154C	0.706946
612	YDR064W	0.380951		YLR090W	0.70678
613	YDL121C	0.380822		YDR418W	0.706598
614	YML092C	0.380471		YLR069C	0.706374
615	YML086C	0.379893		YPR036W	0.706223
616	YKL196C	0.379701		YER094C	0.706164
617	YPL053C	0.37964		YML098W	0.706015
618	YNL158W	0.379604		YGR150C	0.705941
619	YER139C	0.379589		YML032C	0.705823
620	YDR238C	0.379484		YDR002W	0.705539
621	YHR199C-A	0.37945		YLL008W	0.705413
622	YHR196W	0.379261		YBR061C	0.705387
623	YDR388W	0.379234		YJL014W	0.705387
624	YDL040C	0.379166		YML086C	0.705155
625	YNL157W	0.379123		YER165W	0.705063
626	YDL097C	0.379104		YNL062C	0.705026
627	YOL004W	0.379099		YNL158W	0.705012
628	YKL088W	0.379009		YPL266W	0.704986
629	YLR263W	0.378477		YHR164C	0.704323
630	YAL026C	0.377226		YOL067C	0.704322
631	YDR457W	0.377155		YDL099W	0.704284
632	YEL022W	0.376839		YIL118W	0.704272
633	YDR060W	0.376668		YGR267C	0.704058
634	YPR103W	0.376495		YNL069C	0.703768
635	YPL151C	0.376478		YDR051C	0.703412
636	YNL087W	0.376323		YHR107C	0.702949
637	YKL144C	0.376299		YGL019W	0.702945
638	YOR167C	0.376285		YDR407C	0.702669
639	YNL101W	0.376131		YDR087C	0.702462
640	YBR110W	0.375799		YER133W	0.702083
641	YBR245C	0.375766		YFL027C	0.701916
642	YKL057C	0.375642		YGR057C	0.701699
643	YOR317W	0.375604		YOR359W	0.701697
644	YBR142W	0.375591		YGL192W	0.701134
645	YER043C	0.37552		YGL095C	0.70102
646	YBL087C	0.375372		YMR109W	0.700885
647	YCL058C	0.375285		YER166W	0.700441
648	YMR203W	0.375267		YJL097W	0.70036
649	YHR088W	0.375216		YIL079C	0.700303
650	YPL178W	0.375072		YKL143W	0.700142
651	YOR341W	0.374819		YMR269W	0.699976
652	YPL198W	0.374717		YGR031W	0.69961
653	YPR110C	0.374673		YIL050W	0.699599
654	YNL154C	0.374572		YOR310C	0.69954
655	YGL078C	0.374404		YPR181C	0.699407
656	YGL043W	0.37435		YAR015W	0.699042
657	YER012W	0.374187		YHR007C	0.699013
658	YLR210W	0.374142		YDL180W	0.698394
659	YOR310C	0.374011		YGR012W	0.698393
660	YNL082W	0.373554		YOR030W	0.69828
661	YHR132C	0.373531		YML117W	0.697958
662	YPL243W	0.373399		YDL055C	0.697946
663	YBL010C	0.373397		YER116C	0.697828
664	YLR175W	0.373345		YDR496C	0.697758
665	YMR014W	0.373323		YMR230W-A	0.697647
666	YNL002C	0.373167		YAL025C	0.697636
667	YOR359W	0.373097		YDR174W	0.697359
668	YHR205W	0.373087		YDL139C	0.697303
669	YNL298W	0.373071		YER027C	0.697261
670	YDL005C	0.373008		YDR114C	0.697224
671	YJL186W	0.372942		YER012W	0.697207
672	YHR027C	0.372684		YLR451W	0.697193
673	YPR048W	0.372634		YOR108W	0.696943
674	YJL138C	0.372443		YOR252W	0.696862
675	YDR489W	0.372258		YPL071C	0.696817
676	YDL122W	0.372194		YBR258C	0.696759
677	YOR348C	0.372004		YGL110C	0.696729
678	YOR272W	0.371941		YGR130C	0.696713
679	YKL120W	0.371897		YOR008C	0.69659
680	YER120W	0.371842		YDR330W	0.696507
681	YLR190W	0.371817		YGL178W	0.696379
682	YML007C-A	0.371684		YBR087W	0.696164
683	YOL137W	0.371598		YLR073C	0.69616
684	YLR325C	0.371481		YKL145W	0.695895
685	YNR021W	0.371215		YLR003C	0.695626
686	YBR088C	0.371211		YLR340W	0.695624
687	YOR060C	0.371068		YHR199C	0.694903
688	YPL078C	0.370589		YNR026C	0.694878
689	YJR077C	0.370228		YLR175W	0.694818
690	YOR290C	0.370156		YOL110W	0.694797
691	YPL030W	0.369953		YMR043W	0.694681
692	YER165W	0.369953		YPL181W	0.694597
693	YMR125W	0.369832		YJL154C	0.69446
694	YNL207W	0.3698		YLR319C	0.694419
695	YOR115C	0.36946		YDR463W	0.694074
696	YIL161W	0.369444		YCL068C	0.694019
697	YOR372C	0.369157		YGR279C	0.69398
698	YNL306W	0.369155		YDR210W	0.693931
699	YDR280W	0.368988		YKR025W	0.693399
700	YER166W	0.368918		YBL007C	0.693299
701	YDL007C-A	0.36884		YDL042C	0.692997
702	YIL019W	0.368836		YHR061C	0.692671
703	YOR058C	0.368761		YDR462W	0.692664
704	YDR300C	0.368467		YML068W	0.692334
705	YLR274W	0.368444		YGR016W	0.692311
706	YDL014W	0.367602		YDR298C	0.692276
707	YBR289W	0.367266		YNL067W-B	0.692254
708	YNL091W	0.367232		YKR082W	0.692069
709	YOR168W	0.366897		YJR144W	0.691967
710	YJR014W	0.366827		YER148W	0.691793
711	YFL026W	0.366827		YLR442C	0.691367
712	YJL065C	0.366686		YLR196W	0.69124
713	YKR008W	0.366618		YDL225W	0.690994
714	YMR091C	0.366368		YDR434W	0.690917
715	YOR276W	0.366281		YDR150W	0.690916
716	YDL106C	0.365973		YGL009C	0.690725
717	YBR196C-A	0.365666		YOR251C	0.690671
718	YMR290C	0.365507		YDR392W	0.690584
719	YLR150W	0.365452		YDL120W	0.690477
720	YPL199C	0.365255		YPL218W	0.69038
721	YML064C	0.365199		YMR116C	0.690348
722	YLR419W	0.365194		YGL001C	0.690281
723	YLR222C	0.364901		YLR192C	0.690217
724	YJL050W	0.364845		YDR333C	0.690151
725	YMR037C	0.364779		YNL047C	0.690044
726	YOR077W	0.36473		YLR094C	0.68984
727	YNL308C	0.364711		YKR099W	0.689624
728	YMR188C	0.364471		YPL227C	0.689597
729	YOL115W	0.364396		YML095C	0.689523
730	YBR057C	0.364328		YKR034W	0.689407
731	YGL215W	0.364326		YLR424W	0.689333
732	YNR003C	0.364104		YOR292C	0.68925
733	YDR037W	0.363979		YNL213C	0.689242
734	YGR123C	0.363909		YGL127C	0.689221
735	YDL220C	0.363868		YMR012W	0.689099
736	YDR235W	0.363817		YIL069C	0.68901
737	YPL009C	0.36375		YPL050C	0.688993
738	YLR344W	0.363707		YKL079W	0.688906
739	YPR016C	0.363636		YLR197W	0.688888
740	YPL211W	0.363407		YGR155W	0.688602
741	YGR273C	0.363386		YGL023C	0.688449
742	YNL065W	0.363242		YAL038W	0.688394
743	YPL212C	0.363082		YOL010W	0.688293
744	YCR024C-A	0.362693		YHR121W	0.688236
745	YDL082W	0.36269		YMR314W	0.688219
746	YBR298C-A	0.362618		YHR019C	0.688102
747	YGR024C	0.362488		YLR045C	0.688081
748	YOR259C	0.362472		YHR065C	0.687933
749	YGL105W	0.362185		YJL049W	0.687802
750	YER129W	0.361961		YDR276C	0.687683
751	YPR070W	0.361902		YHR081W	0.687569
752	YJL187C	0.361864		YPR010C	0.687519
753	YKR063C	0.361824		YBR120C	0.687517
754	YGL195W	0.361651		YOL039W	0.687406
755	YPR178W	0.361537		YLR056W	0.687068
756	YCR095C	0.361493		YKL216W	0.687035
757	YMR109W	0.36144		YBL051C	0.686838
758	YPR043W	0.361431		YGL056C	0.686816
759	YMR158W	0.361356		YDR208W	0.686726
760	YPL260W	0.361321		YNL197C	0.686653
761	YPR143W	0.361147		YDR128W	0.686649
762	YMR001C-A	0.361051		YDR447C	0.686596
763	YDR028C	0.360985		YNL116W	0.686454
764	YDR081C	0.36093		YDL102W	0.686108
765	YBR173C	0.360853		YDR348C	0.685293
766	YLR332W	0.36063		YBR167C	0.685073
767	YAL051W	0.360608		YLR009W	0.685015
768	YGL107C	0.360478		YDR110W	0.68489
769	YER133W	0.359909		YGR084C	0.684843
770	YHR147C	0.359418		YJL138C	0.684772
771	YMR200W	0.35903		YAL063C-A	0.684516
772	YPL249C-A	0.358988		YKL213C	0.68451
773	YOR165W	0.358949		YLR079W	0.684401
774	YOR122C	0.358868		YOR063W	0.684311
775	YDR463W	0.35884		YGL111W	0.684307
776	YDR083W	0.3588		YMR100W	0.684112
777	YGL245W	0.358653		YMR311C	0.684104
778	YBR196C	0.358499		YJR060W	0.683816
779	YBR267W	0.358315		YDR489W	0.683558
780	YNL155W	0.358298		YML077W	0.683509
781	YCR009C	0.358284		YPR063C	0.683484
782	YOR059C	0.358191		YDL229W	0.68321
783	YLL029W	0.358149		YNL187W	0.683206
784	YDR381W	0.358126		YMR091C	0.682882
785	YMR197C	0.357962		YGR065C	0.682555
786	YKL007W	0.357896		YDR331W	0.682284
787	YGR053C	0.357859		YLL043W	0.682122
788	YNL197C	0.357316		YNL243W	0.682069
789	YML007W	0.357206		YBR162C	0.681966
790	YDR137W	0.357111		YBR233W-A	0.681949
791	YGL147C	0.357044		YLR397C	0.681864
792	YOR116C	0.356925		YML064C	0.681705
793	YOR287C	0.356779		YGR068C	0.68144
794	YBL107C	0.356688		YPL059W	0.681385
795	YHL029C	0.35668		YLR157W-D	0.681352
796	YML031W	0.356588		YDR251W	0.681311
797	YPL259C	0.356574		YNL177C	0.681075
798	YDR395W	0.356545		YJR069C	0.680961
799	YMR002W	0.356256		YBL107C	0.680956
800	YMR061W	0.35605		YJR104C	0.680786
801	YOR159C	0.355911		YPL011C	0.680719
802	YOR141C	0.355831		YOR143C	0.680559
803	YPL159C	0.355536		YBR025C	0.680137
804	YBL092W	0.355402		YCL063W	0.680117
805	YKR042W	0.355307		YBR065C	0.680102
806	YDR145W	0.35512		YER161C	0.679874
807	YEL042W	0.354934		YHR090C	0.679776
808	YER027C	0.354784		YGL252C	0.679647
809	YDR251W	0.354784		YGR030C	0.679571
810	YKR028W	0.354625		YHR026W	0.679337
811	YIL063C	0.354598		YPL064C	0.679276
812	YDL100C	0.35431		YOL092W	0.679072
813	YOR046C	0.354276		YEL072W	0.679037
814	YJL154C	0.354053		YKR023W	0.678928
815	YLR442C	0.353964		YGR026W	0.678854
816	YDR103W	0.353846		YDR404C	0.678665
817	YPL237W	0.35376		YDR013W	0.678567
818	YPR162C	0.353535		YBR142W	0.678503
819	YMR054W	0.353469		YOR061W	0.678396
820	YBR072C-A	0.353418		YOR166C	0.678239
821	YAR064W	0.353315		YGL058W	0.678105
822	YLR216C	0.353309		YOR151C	0.678049
823	YFR004W	0.353222		YNL176C	0.678045
824	YGL190C	0.353131		YHR049W	0.677957
825	YER074W	0.353129		YKL195W	0.677917
826	YJR045C	0.353096		YER092W	0.677791
827	YGR034W	0.353057		YGL213C	0.677774
828	YJL012C	0.352819		YHR152W	0.677668
829	YHR118C	0.352808		YNL123W	0.677651
830	YGR012W	0.352773		YPR060C	0.677392
831	YMR260C	0.352703		YGL171W	0.677292
832	YDR276C	0.352639		YNL038W	0.677265
833	YER007C-A	0.352581		YBR118W	0.676979
834	YLR406C	0.35243		YJL065C	0.676928
835	YHR089C	0.351963		YJL209W	0.676698
836	YDR128W	0.351942		YMR121C	0.676666
837	YOR251C	0.351701		YDR324C	0.6766
838	YGR198W	0.351693		YCR077C	0.676585
839	YOR394W	0.351611		YML036W	0.676413
840	YNL317W	0.351503		YBL105C	0.676131
841	YER034W	0.351398		YDR395W	0.676056
842	YDR339C	0.351338		YOR362C	0.675994
843	YDL112W	0.351303		YER068W	0.675886
844	YNL225C	0.351302		YNL154C	0.675523
845	YGR229C	0.35125		YFL017C	0.675436
846	YML069W	0.351146		YAR008W	0.675388
847	YIL158W	0.351139		YOR157C	0.675376
848	YLL008W	0.350995		YKR056W	0.675363
849	YDR484W	0.350716		YOR064C	0.675228
850	YGR098C	0.350701		YJL122W	0.675166
851	YGR120C	0.350674		YBR205W	0.674995
852	YJR006W	0.35035		YDR115W	0.67497
853	YDL073W	0.350163		YER050C	0.674967
854	YNL016W	0.349977		YLR422W	0.674845
855	YOR117W	0.349659		YOR201C	0.67472
856	YBR071W	0.349514		YJL085W	0.674694
857	YBR155W	0.349454		YIL053W	0.674656
858	YJR070C	0.349354		YOR101W	0.67461
859	YPR168W	0.349334		YBR011C	0.674601
860	YDR113C	0.3492		YNL317W	0.674498
861	YHR164C	0.3492		YKL002W	0.674486
862	YFL031W	0.349101		YOR323C	0.674101
863	YDL031W	0.349061		YGL201C	0.673722
864	YBL105C	0.348993		YGL092W	0.673513
865	YJR094W-A	0.348884		YPR179C	0.67324
866	YJL110C	0.348824		YLR350W	0.673227
867	YBL026W	0.348772		YOR198C	0.673171
868	YMR066W	0.348696		YOR270C	0.673151
869	YBL046W	0.34856		YDR427W	0.672948
870	YJL006C	0.348519		YGL130W	0.672913
871	YEL018W	0.348341		YPL078C	0.672896
872	YPL217C	0.348302		YLR443W	0.672858
873	YMR314W	0.348269		YLR216C	0.672845
874	YGL151W	0.347854		YBR102C	0.672741
875	YOL093W	0.347684		YGL148W	0.672628
876	YHR111W	0.347607		YJL061W	0.672539
877	YLR342W	0.347531		YNL112W	0.672513
878	YJL124C	0.347477		YBR074W	0.672428
879	YGL094C	0.34731		YGR284C	0.67223
880	YGR207C	0.347299		YDL106C	0.672227
881	YDL004W	0.34724		YOR212W	0.672121
882	YCL067C	0.347207		YBL093C	0.672086
883	YDL101C	0.347148		YLR314C	0.672032
884	YPR055W	0.347016		YPL210C	0.672026
885	YOR023C	0.346816		YPL143W	0.671962
886	YDR034C	0.346803		YOR060C	0.671667
887	YJL098W	0.346695		YGR207C	0.671641
888	YKL145W	0.346605		YKL085W	0.671632
889	YDR528W	0.346568		YOL088C	0.671488
890	YPL190C	0.346476		YGR076C	0.671303
891	YFL027C	0.346428		YIL030C	0.671286
892	YGR285C	0.346397		YPR042C	0.671248
893	YLR262C	0.346372		YDR379W	0.671126
894	YDR123C	0.346366		YIL147C	0.670947
895	YOR078W	0.346148		YBR034C	0.670934
896	YKL006C-A	0.34605		YHR201C	0.670889
897	YGL231C	0.3458		YLR153C	0.670839
898	YBR258C	0.345605		YDL005C	0.670727
899	YMR132C	0.345378		YGL030W	0.670677
900	YJR158W	0.345317		YNL248C	0.670284
901	YNL075W	0.345166		YAR035C-A	0.670154
902	YFL020C	0.344991		YEL018W	0.670112
903	YBR199W	0.344822		YLR017W	0.670108
904	YER090W	0.34452		YIR026C	0.670031
905	YOR160W	0.344475		YML052W	0.669837
906	YGR165W	0.344396		YBL079W	0.669824
907	YLR168C	0.344345		YDR449C	0.669757
908	YFR001W	0.344303		YDR437W	0.66973
909	YGR135W	0.344129		YHR150W	0.669468
910	YPL032C	0.344122		YMR309C	0.669348
911	YNL112W	0.343974		YCR053W	0.669343
912	YLR451W	0.343738		YER051W	0.669243
913	YLR340W	0.34351		YLR225C	0.669138
914	YOR089C	0.343287		YPR182W	0.669124
915	YLR208W	0.343193		YML092C	0.668853
916	YER177W	0.343155		YOL077W-A	0.668731
917	YPL126W	0.34302		YDR091C	0.668684
918	YKR001C	0.342695		YBL049W	0.668596
919	YBR017C	0.342664		YPL233W	0.668493
920	YPL183C	0.342632		YBR271W	0.668451
921	YOR224C	0.342561		YNR021W	0.668121
922	YOR355W	0.34255		YPL219W	0.667949
923	YJL130C	0.342476		YCR093W	0.667743
924	YFR002W	0.342362		YOR145C	0.667699
925	YPR149W	0.342248		YNL302C	0.667509
926	YGL171W	0.342232		YMR260C	0.667436
927	YIL103W	0.342211		YMR307W	0.667396
928	YBR138C	0.342204		YLR293C	0.667349
929	YJL087C	0.342147		YMR108W	0.667341
930	YOL138C	0.342117		YMR276W	0.667336
931	YKL209C	0.342073		YPL178W	0.667195
932	YDL213C	0.342044		YDL143W	0.666995
933	YNL180C	0.34197		YLL018C-A	0.666945
934	YGR084C	0.341898		YML065W	0.666928
935	YDR270W	0.341772		YOR093C	0.666919
936	YFL034C-B	0.341749		YJL069C	0.666773
937	YLR405W	0.341697		YPL038W	0.666714
938	YDL229W	0.341634		YOR159C	0.666558
939	YJL123C	0.341633		YGR285C	0.666555
940	YNL048W	0.341597		YLR332W	0.666464
941	YKL042W	0.341536		YDR103W	0.666456
942	YEL015W	0.341385		YGL086W	0.666454
943	YPL231W	0.341319		YIL094C	0.666449
944	YER099C	0.34124		YDR158W	0.66632
945	YDR333C	0.341227		YOR115C	0.666282
946	YMR239C	0.341033		YJR002W	0.666202
947	YOR239W	0.34099		YER140W	0.666172
948	YBR039W	0.340965		YPL260W	0.666099
949	YHR085W	0.340919		YER122C	0.666072
950	YOL141W	0.340825		YEL056W	0.666025
951	YNL247W	0.340749		YAL041W	0.666011
952	YOR095C	0.340748		YDR484W	0.665872
953	YDR233C	0.340617		YBR196C	0.665837
954	YBR237W	0.34061		YFL026W	0.665338
955	YPL027W	0.340419		YKL006W	0.665032
956	YBR146W	0.340373		YGR218W	0.664797
957	YPL200W	0.340077		YKL057C	0.664658
958	YDR309C	0.339994		YGL216W	0.664609
959	YPL160W	0.339948		YJL124C	0.664579
960	YHL038C	0.339947		YOR125C	0.664572
961	YLR145W	0.339863		YMR113W	0.664563
962	YIL110W	0.339769		YER136W	0.664516
963	YPL266W	0.339668		YNL222W	0.664327
964	YER036C	0.339644		YGR129W	0.664317
965	YGR079W	0.339361		YPR110C	0.664299
966	YOR369C	0.33914		YCR052W	0.664124
967	YLR026C	0.339139		YJR064W	0.664027
968	YGL030W	0.339098		YFR034C	0.663918
969	YFR050C	0.339072		YKL173W	0.663852
970	YBR049C	0.33896		YGL066W	0.663796
971	YDR174W	0.338942		YGL245W	0.663638
972	YPL155C	0.338884		YHR135C	0.663574
973	YMR235C	0.33873		YLR262C	0.663145
974	YNL090W	0.338499		YML062C	0.663033
975	YNL156C	0.338443		YNR053C	0.662936
976	YPL058C	0.338329		YJR075W	0.662826
977	YER180C-A	0.338241		YNL107W	0.662719
978	YOR262W	0.338181		YGR180C	0.662705
979	YJL085W	0.338114		YJR139C	0.662477
980	YPL184C	0.338019		YNL085W	0.662423
981	YML093W	0.337989		YDR205W	0.66223
982	YGR276C	0.337889		YLR406C	0.662208
983	YGL209W	0.337886		YDL177C	0.662162
984	YML053C	0.337336		YJR093C	0.662135
985	YDL051W	0.337332		YOL069W	0.662123
986	YHR175W	0.337328		YOR369C	0.66212
987	YFR032C-B	0.337125		YDL007W	0.661846
988	YNL066W	0.337036		YPR112C	0.661727
989	YDL225W	0.33701		YJL207C	0.661697
990	YGL262W	0.337007		YNL209W	0.661669
991	YPL106C	0.336947		YDR471W	0.661567
992	YDL135C	0.33675		YDR472W	0.661443
993	YPL131W	0.336699		YLR405W	0.661326
994	YHR050W-A	0.336452		YOL023W	0.661322
995	YAL063C-A	0.33644		YDL047W	0.661288
996	YOR219C	0.336411		YNL101W	0.661104
997	YDR462W	0.336389		YLR065C	0.661103
998	YGL225W	0.336366		YPL029W	0.661042
999	YLR438C-A	0.336327		YDR233C	0.660612
1000	YOR298C-A	0.336137		YDR470C	0.660521
1001	YKR010C	0.336118		YGL129C	0.660512
1002	YHR150W	0.336074		YLL051C	0.660511
1003	YJL014W	0.335966		YHR193C	0.660492
1004	YBR103W	0.335884		YJR057W	0.660462
1005	YNL177C	0.335634		YMR203W	0.660394
1006	YKL010C	0.335633		YNR061C	0.660358
1007	YOL080C	0.335479		YKL144C	0.660266
1008	YNL204C	0.335354		YJL136W-A	0.660185
1009	YML103C	0.335353		YFR042W	0.660182
1010	YBL090W	0.335304		YDR451C	0.660134
1011	YIL104C	0.334772		YJL179W	0.660079
1012	YCR008W	0.334583		YOR234C	0.660066
1013	YER188C-A	0.334535		YDR466W	0.659994
1014	YDR473C	0.334484		YOL120C	0.659928
1015	YHR026W	0.334396		YLR208W	0.659456
1016	YDR197W	0.334391		YLL011W	0.65939
1017	YOR210W	0.334341		YDR390C	0.659381
1018	YLR002C	0.334286		YLR222C	0.65926
1019	YLR244C	0.334257		YDL160C	0.659182
1020	YDL148C	0.334249		YGR116W	0.659134
1021	YKL058W	0.334209		YBR188C	0.658991
1022	YMR310C	0.33386		YGL256W	0.658989
1023	YBL076C	0.333707		YFL023W	0.65879
1024	YLR192C	0.333649		YLR264W	0.658376
1025	YOR008C	0.333548		YPR108W	0.658274
1026	YGL020C	0.33351		YJR126C	0.658201
1027	YDR146C	0.333487		YCR095C	0.65818
1028	YDR361C	0.333449		YDR452W	0.657975
1029	YPL202C	0.333446		YGR098C	0.657768
1030	YEL051W	0.333428		YMR290C	0.657723
1031	YLL011W	0.333384		YNL054W	0.657599
1032	YHR046C	0.333265		YLR277C	0.657553
1033	YBR205W	0.333011		YGR003W	0.65744
1034	YPL129W	0.333005		YLR181C	0.657412
1035	YLR398C	0.332986		YPR055W	0.657386
1036	YOR353C	0.332856		YNL312W	0.657329
1037	YGL246C	0.332791		YAL020C	0.657269
1038	YPR141C	0.332713		YCR107W	0.657154
1039	YOR304W	0.332633		YPR133C	0.657151
1040	YOR035C	0.332624		YPL282C	0.657077
1041	YCR020W-B	0.332469		YDL113C	0.656952
1042	YLR106C	0.332329		YJL050W	0.656708
1043	YIR011C	0.332306		YCR016W	0.656644
1044	YHR058C	0.332231		YMR147W	0.656516
1045	YGL207W	0.332123		YNL322C	0.65636
1046	YLR125W	0.331858		YIL048W	0.65634
1047	YOL067C	0.331852		YOR133W	0.656229
1048	YOL062C	0.331701		YDR294C	0.656176
1049	YOR362C	0.331609		YLR129W	0.656143
1050	YOR183W	0.331442		YDR280W	0.656096
1051	YBL033C	0.33139		YER002W	0.655979
1052	YBR079C	0.331258		YDR513W	0.655562
1053	YMR049C	0.331254		YJL096W	0.655535
1054	YIL053W	0.331099		YBR042C	0.655498
1055	YBR172C	0.331085		YER149C	0.65548
1056	YKL186C	0.331022		YDR473C	0.655356
1057	YBR219C	0.331015		YHL003C	0.655284
1058	YPR144C	0.330989		YJL112W	0.65524
1059	YLR418C	0.330958		YEL026W	0.655185
1060	YDL063C	0.33076		YKR071C	0.655184
1061	YEL037C	0.330637		YBR036C	0.655108
1062	YDL218W	0.330623		YDR156W	0.655045
1063	YDR151C	0.330594		YDL051W	0.654999
1064	YGR185C	0.330517		YMR299C	0.654986
1065	YMR005W	0.330272		YOL021C	0.65477
1066	YLL039C	0.330217		YLR249W	0.654768
1067	YKL190W	0.330102		YMR014W	0.654766
1068	YDR119W	0.330086		YGL186C	0.654755
1069	YOR072W-B	0.330019		YOR196C	0.654729
1070	YML046W	0.329922		YLR342W	0.654633
1071	YPL063W	0.329894		YBL039C	0.654558
1072	YDR263C	0.329752		YFL057C	0.654495
1073	YOR322C	0.329578		YGR200C	0.654001
1074	YLR335W	0.329542		YIL041W	0.653994
1075	YPL051W	0.329477		YML113W	0.65395
1076	YNL062C	0.329364		YMR235C	0.653906
1077	YGR090W	0.3293		YEL054C	0.653735
1078	YOR112W	0.32925		YMR117C	0.653728
1079	YKL028W	0.329066		YLR210W	0.65372
1080	YGR047C	0.328978		YNL275W	0.653573
1081	YOR108W	0.328737		YFR006W	0.653455
1082	YBR065C	0.328703		YBL046W	0.653195
1083	YIL021W	0.328631		YNL313C	0.653142
1084	YIR018W	0.32858		YLR133W	0.652977
1085	YLR370C	0.328376		YKL207W	0.652857
1086	YBR160W	0.327957		YHR064C	0.652785
1087	YCL055W	0.327921		YHR208W	0.652716
1088	YNL185C	0.327874		YDR309C	0.652609
1089	YHR061C	0.327802		YHR200W	0.652422
1090	YDR507C	0.327633		YDL136W	0.652351
1091	YPR119W	0.327438		YBL008W-A	0.652126
1092	YKL032C	0.327353		YMR168C	0.652053
1093	YDR316W	0.327302		YBL091C	0.651647
1094	YMR243C	0.327187		YDR217C	0.651585
1095	YPL065W	0.327074		YOR119C	0.651505
1096	YLR455W	0.327065		YLR026C	0.651268
1097	YKL126W	0.327056		YOR160W	0.651227
1098	YDR404C	0.326954		YMR131C	0.6512
1099	YGR068C	0.326828		YGL166W	0.65111
1100	YDR033W	0.326787		YDR292C	0.651068
1101	YPR180W	0.326691		YNL225C	0.650966
1102	YCR067C	0.326601		YOR269W	0.65089
1103	YDL056W	0.326593		YDL205C	0.650385
1104	YCL066W	0.326585		YKL024C	0.650344
1105	YNL190W	0.326556		YCR092C	0.650314
1106	YML061C	0.326504		YLR060W	0.650252
1107	YLR443W	0.326473		YPR180W	0.650073
1108	YMR311C	0.326324		YDR329C	0.649892
1109	YNL164C	0.326315		YOR148C	0.649765
1110	YGR235C	0.326204		YJL192C	0.649756
1111	YLR019W	0.326194		YDR448W	0.649549
1112	YIL147C	0.326145		YPR132W	0.649451
1113	YDR108W	0.326039		YDR049W	0.649261
1114	YDL028C	0.325914		YGR140W	0.649213
1115	YOR335C	0.325714		YFR031C-A	0.649062
1116	YLR012C	0.32567		YOL097C	0.648942
1117	YNL136W	0.32566		YPL032C	0.648929
1118	YGR162W	0.325578		YDR257C	0.64882
1119	YHR208W	0.325401		YJL091C	0.648731
1120	YIL048W	0.325264		YLL009C	0.648502
1121	YNL113W	0.325179		YGR083C	0.6485
1122	YNL166C	0.325121		YGL194C	0.648461
1123	YDL081C	0.325051		YGR159C	0.648351
1124	YGL145W	0.324713		YAL013W	0.64835
1125	YNR038W	0.324657		YGR247W	0.648197
1126	YBR211C	0.324521		YGL242C	0.648127
1127	YBL071W-A	0.324376		YLL039C	0.64806
1128	YGR033C	0.324216		YPL190C	0.647848
1129	YBR068C	0.324169		YNL152W	0.647737
1130	YHR049W	0.324167		YEL015W	0.64767
1131	YBR148W	0.324121		YNL111C	0.647606
1132	YDL070W	0.323824		YDL097C	0.647398
1133	YDR302W	0.323813		YBR016W	0.647392
1134	YBL041W	0.323775		YNL026W	0.647077
1135	YHR152W	0.323654		YBR155W	0.647014
1136	YJL209W	0.323587		YNL164C	0.647012
1137	YGR200C	0.323442		YMR178W	0.646985
1138	YDR206W	0.323409		YER172C	0.646895
1139	YML113W	0.323218		YGR170W	0.646881
1140	YOL116W	0.322765		YOR260W	0.646844
1141	YHR165C	0.322713		YBL061C	0.64683
1142	YIR002C	0.322694		YML061C	0.646709
1143	YGL093W	0.322624		YHR051W	0.646401
1144	YDR301W	0.322579		YGR158C	0.646253
1145	YDR190C	0.322505		YMR055C	0.646212
1146	YBR246W	0.322397		YKR101W	0.646176
1147	YPL242C	0.322375		YFL034W	0.646163
1148	YOR360C	0.322218		YGR240C-A	0.646099
1149	YBL056W	0.322189		YDL147W	0.645936
1150	YPR161C	0.322082		YNL258C	0.645919
1151	YLR357W	0.322005		YKR020W	0.64583
1152	YDR093W	0.321962		YPR191W	0.645818
1153	YKL077W	0.321903		YNL059C	0.645726
1154	YKL021C	0.321854		YDL137W	0.645706
1155	YOR021C	0.321607		YHR169W	0.645664
1156	YDR117C	0.321409		YMR242W-A	0.645616
1157	YER159C	0.321339		YMR215W	0.645495
1158	YDR153C	0.321336		YOR117W	0.645494
1159	YDR021W	0.321239		YKL081W	0.645382
1160	YOR136W	0.321089		YNL016W	0.645241
1161	YOL027C	0.321085		YHR115C	0.645124
1162	YLR051C	0.320943		YGL107C	0.645119
1163	YLR083C	0.320921		YML116W	0.645083
1164	YLL040C	0.320814		YIL061C	0.644963
1165	YOL149W	0.320716		YKL014C	0.644883
1166	YBR290W	0.320714		YML001W	0.644809
1167	YDL195W	0.320655		YDR081C	0.644804
1168	YBR150C	0.320625		YMR308C	0.644316
1169	YGR048W	0.320612		YAR002C-A	0.644299
1170	YGL212W	0.32051		YFL001W	0.644272
1171	YDL215C	0.3204		YNL099C	0.644256
1172	YGL211W	0.320325		YFR011C	0.644169
1173	YNL100W	0.320306		YOR164C	0.644062
1174	YDR264C	0.32028		YPL211W	0.644029
1175	YPR075C	0.320131		YNL191W	0.643999
1176	YKR049C	0.320123		YDR153C	0.643567
1177	YCR087C-A	0.320003		YOL087C	0.643149
1178	YDL203C	0.320002		YCR024C-A	0.643127
1179	YOR103C	0.319988		YJL165C	0.643066
1180	YKR082W	0.319977		YGL106W	0.643008
1181	YHR146W	0.319971		YHR205W	0.642919
1182	YBR078W	0.319885		YLR021W	0.642722
1183	YKL179C	0.319806		YBL097W	0.642644
1184	YGL112C	0.319739		YLR259C	0.642614
1185	YGR089W	0.319698		YDR226W	0.642514
1186	YBR052C	0.319686		YLR435W	0.642486
1187	YLR314C	0.31955		YPL034W	0.642438
1188	YHR023W	0.319268		YLR387C	0.642205
1189	YMR242W-A	0.319247		YPR125W	0.641716
1190	YHR066W	0.319196		YCR014C	0.641548
1191	YML115C	0.319026		YML056C	0.641404
1192	YGR080W	0.318989		YIL015W	0.641222
1193	YDL065C	0.318954		YBL034C	0.641215
1194	YOR153W	0.318652		YCR039C	0.641097
1195	YPR025C	0.318568		YHR032W	0.641022
1196	YPL093W	0.318567		YDL082W	0.640881
1197	YBL047C	0.318464		YMR298W	0.640644
1198	YBR162C	0.318411		YGL193C	0.640608
1199	YNL081C	0.318367		YKL125W	0.640597
1200	YFL013C	0.31831		YER029C	0.640423
1201	YPL145C	0.318231		YAL034W-A	0.640329
1202	YFL036W	0.318091		YNL024C-A	0.640234
1203	YPR018W	0.318072		YLR238W	0.640215
1204	YGL129C	0.317804		YLR292C	0.640164
1205	YDR510W	0.317782		YGR266W	0.640143
1206	YOR207C	0.31774		YOR070C	0.640127
1207	YGR117C	0.317703		YER123W	0.640038
1208	YGR282C	0.317398		YOR179C	0.640029
1209	YDL105W	0.317314		YHL002W	0.639911
1210	YLR454W	0.317099		YJR050W	0.639727
1211	YLL005C	0.317055		YDR167W	0.639644
1212	YDL190C	0.317023		YLR457C	0.639518
1213	YKL098W	0.31701		YJR092W	0.639458
1214	YGR270W	0.316939		YAL059W	0.639319
1215	YDR129C	0.316855		YLR068W	0.639309
1216	YGL101W	0.316835		YPL016W	0.639274
1217	YDL113C	0.31676		YNL136W	0.639168
1218	YBR202W	0.316692		YGR058W	0.63916
1219	YKL195W	0.316611		YNL288W	0.639112
1220	YCR072C	0.316603		YOR327C	0.639006
1221	YOL068C	0.316585		YKR085C	0.638788
1222	YKL020C	0.316581		YPR070W	0.638701
1223	YKL054C	0.316575		YDR071C	0.638552
1224	YKR056W	0.316549		YBR216C	0.638494
1225	YNL330C	0.316506		YOR128C	0.638336
1226	YOR293C-A	0.316473		YHR148W	0.638204
1227	YER031C	0.316453		YPL271W	0.638198
1228	YOR027W	0.316442		YMR288W	0.638155
1229	YPL094C	0.31643		YLR287C-A	0.63806
1230	YMR272W-B	0.316427		YIL016W	0.638021
1231	YER094C	0.316382		YBR039W	0.63799
1232	YBR225W	0.316346		YLR157C	0.637968
1233	YLR193C	0.316248		YKR094C	0.637922
1234	YLR107W	0.316212		YOR043W	0.63779
1235	YML129C	0.316175		YFL049W	0.637772
1236	YHR077C	0.316168		YHR012W	0.637656
1237	YGL044C	0.316053		YBL090W	0.637473
1238	YJL090C	0.315966		YKR036C	0.637397
1239	YPR112C	0.315927		YKL045W	0.637323
1240	YGL201C	0.315864		YOR372C	0.636991
1241	YDL115C	0.315709		YJL008C	0.636926
1242	YJL034W	0.315691		YLR200W	0.636799
1243	YGR103W	0.315668		YEL020W-A	0.636759
1244	YMR215W	0.315517		YNL229C	0.636691
1245	YNL079C	0.315428		YBR131W	0.636613
1246	YJL122W	0.31541		YMR054W	0.636567
1247	YCL063W	0.315375		YPR086W	0.636548
1248	YLR399C	0.315292		YOL130W	0.63652
1249	YLR170C	0.315147		YER159C	0.636476
1250	YJL208C	0.315126		YER080W	0.636451
1251	YGL021W	0.315121		YAL064W	0.636328
1252	YNL243W	0.315114		YPR045C	0.63611
1253	YBR170C	0.315088		YML129C	0.635938
1254	YLR226W	0.314919		YKR035W-A	0.635885
1255	YLR108C	0.314806		YFL005W	0.635881
1256	YOL142W	0.314581		YPR183W	0.635811
1257	YIL129C	0.314388		YBL074C	0.635597
1258	YKL013C	0.314331		YJL006C	0.635583
1259	YLR186W	0.314285		YPR019W	0.635542
1260	YLR221C	0.31421		YDL238C	0.63552
1261	YLR196W	0.314071		YEL042W	0.635496
1262	YLR293C	0.313761		YDL004W	0.635464
1263	YBL051C	0.313709		YER022W	0.63543
1264	YJR092W	0.313664		YEL071W	0.635335
1265	YDR393W	0.31359		YHR170W	0.635308
1266	YOR056C	0.313548		YDR016C	0.635214
1267	YJL109C	0.313518		YMR032W	0.635212
1268	YNR035C	0.313471		YOR077W	0.635094
1269	YJL001W	0.313461		YPR035W	0.635088
1270	YOL158C	0.313425		YPL179W	0.635025
1271	YBL088C	0.313392		YDL207W	0.634747
1272	YOL111C	0.313258		YNL232W	0.63438
1273	YPL064C	0.313075		YBR022W	0.634361
1274	YBL091C	0.313052		YFR027W	0.634281
1275	YNR023W	0.31305		YMR019W	0.63422
1276	YGR170W	0.312975		YPR124W	0.634207
1277	YMR085W	0.312852		YPL094C	0.634089
1278	YDR012W	0.312757		YLR051C	0.633931
1279	YPR019W	0.312574		YPR084W	0.633846
1280	YGR220C	0.312355		YML114C	0.633478
1281	YOR145C	0.312155		YJL123C	0.63344
1282	YKL192C	0.312134		YBR098W	0.633304
1283	YFL045C	0.312124		YKL016C	0.633225
1284	YPR086W	0.31209		YGR186W	0.633105
1285	YNL149C	0.31208		YNL075W	0.632906
1286	YOR304C-A	0.311967		YNL166C	0.632854
1287	YER073W	0.311755		YOR171C	0.632726
1288	YOR301W	0.311746		YOL020W	0.632695
1289	YBR216C	0.311691		YHR056C	0.632643
1290	YGR196C	0.31166		YMR070W	0.632624
1291	YDR006C	0.311644		YER186C	0.632606
1292	YFR051C	0.311516		YOL018C	0.632442
1293	YBR080C	0.311339		YIL093C	0.632273
1294	YKR064W	0.31133		YMR061W	0.632227
1295	YDL248W	0.311321		YKL041W	0.632095
1296	YER014C-A	0.311315		YGL141W	0.631976
1297	YOR143C	0.311263		YLR025W	0.631955
1298	YJL183W	0.311174		YHR060W	0.63195
1299	YDR294C	0.311133		YHR207C	0.631915
1300	YAL038W	0.311062		YPR043W	0.631876
1301	YJL039C	0.311036		YNL311C	0.631819
1302	YDR150W	0.310824		YHR067W	0.631802
1303	YOL095C	0.310797		YDR477W	0.631585
1304	YPL226W	0.310783		YER059W	0.631478
1305	YNR068C	0.310634		YIL076W	0.631331
1306	YLR068W	0.310481		YKL032C	0.631118
1307	YKL063C	0.310479		YOR089C	0.631058
1308	YOR073W	0.310301		YOR124C	0.630926
1309	YML096W	0.310061		YMR198W	0.630801
1310	YPL273W	0.309996		YOL137W	0.630792
1311	YLR066W	0.309737		YKL174C	0.630711
1312	YGR065C	0.309704		YPL106C	0.630663
1313	YNL103W	0.309704		YCR067C	0.630662
1314	YKL048C	0.30967		YBL099W	0.630656
1315	YPR187W	0.309552		YDR483W	0.630551
1316	YHR108W	0.3094		YOL142W	0.630468
1317	YDR262W	0.309355		YOR335C	0.630322
1318	YOR129C	0.309347		YCR015C	0.630276
1319	YCR099C	0.309338		YCR020C-A	0.630245
1320	YNL041C	0.309305		YGL029W	0.6302
1321	YMR219W	0.309224		YBL081W	0.630192
1322	YOL076W	0.309047		YDR485C	0.630109
1323	YOR217W	0.308937		YER127W	0.629923
1324	YOR043W	0.308792		YLR245C	0.629922
1325	YGL244W	0.30864		YDR119W	0.629771
1326	YNL083W	0.308619		YMR024W	0.629716
1327	YNL268W	0.308466		YKL209C	0.629666
1328	YML012W	0.308461		YLR276C	0.629539
1329	YOR047C	0.30845		YJR067C	0.629174
1330	YOR030W	0.30845		YJR101W	0.628893
1331	YNL191W	0.308429		YER139C	0.628758
1332	YHR062C	0.308379		YBR236C	0.628719
1333	YPR060C	0.308376		YBR160W	0.628559
1334	YOR101W	0.308359		YML043C	0.628438
1335	YIL078W	0.308345		YKL039W	0.628402
1336	YBL079W	0.308252		YLR170C	0.628252
1337	YDR483W	0.308211		YHR132W-A	0.628243
1338	YIL112W	0.308192		YHR027C	0.62792
1339	YLR249W	0.308016		YDR270W	0.627862
1340	YGL192W	0.307882		YKR086W	0.627602
1341	YBR081C	0.307869		YOL076W	0.627392
1342	YER105C	0.307848		YDL153C	0.627286
1343	YHR148W	0.307742		YKR008W	0.62727
1344	YDR373W	0.307728		YIL077C	0.627259
1345	YIR013C	0.307721		YOR009W	0.627248
1346	YML041C	0.307683		YHR045W	0.627214
1347	YNL189W	0.30768		YBL033C	0.627207
1348	YJR138W	0.307631		YBR029C	0.627042
1349	YGL111W	0.30751		YOR340C	0.626933
1350	YPR062W	0.3075		YDR212W	0.626907
1351	YOR196C	0.307475		YML127W	0.626892
1352	YNL132W	0.307404		YOR222W	0.626822
1353	YER122C	0.307332		YHR058C	0.626802
1354	YNL301C	0.307183		YLR412W	0.626572
1355	YHL011C	0.307102		YPR166C	0.626469
1356	YFL024C	0.307077		YKL004W	0.626257
1357	YOR118W	0.307053		YGR165W	0.625941
1358	YGR277C	0.307037		YJL125C	0.625934
1359	YOR075W	0.307016		YNL094W	0.62591
1360	YKL211C	0.306867		YLR083C	0.625903
1361	YGL026C	0.306533		YER057C	0.625813
1362	YNL229C	0.306464		YIL074C	0.625382
1363	YDR324C	0.306454		YER126C	0.625339
1364	YGL092W	0.30639		YOR118W	0.625061
1365	YBR042C	0.306381		YBR143C	0.624815
1366	YMR227C	0.306348		YNL102W	0.624626
1367	YFL049W	0.306291		YJL155C	0.624445
1368	YGL191W	0.306251		YEL017C-A	0.624192
1369	YHR197W	0.306221		YNR039C	0.623978
1370	YDR164C	0.306195		YCR072C	0.62387
1371	YKL046C	0.306143		YKL186C	0.623796
1372	YGR158C	0.306118		YNL084C	0.623757
1373	YJR063W	0.306112		YPL198W	0.623545
1374	YKL069W	0.306031		YFR001W	0.623399
1375	YEL024W	0.305929		YPR080W	0.623244
1376	YDL003W	0.305811		YFL041W-A	0.623205
1377	YDR444W	0.305743		YLR016C	0.623067
1378	YDR485C	0.305724		YDR116C	0.622934
1379	YHR082C	0.305536		YER105C	0.622684
1380	YHR006W	0.305363		YOR360C	0.622581
1381	YOL097C	0.305354		YLR078C	0.622531
1382	YJR057W	0.305349		YFR035C	0.622457
1383	YHR186C	0.305197		YDR101C	0.62243
1384	YLL004W	0.305132		YDR068W	0.622296
1385	YJL176C	0.304918		YPR097W	0.622295
1386	YDR470C	0.304874		YDR306C	0.622236
1387	YNL030W	0.304845		YDR196C	0.622178
1388	YGR283C	0.304756		YBR126C	0.6221
1389	YPR189W	0.304697		YJR003C	0.621981
1390	YNR036C	0.30469		YKL175W	0.62194
1391	YDR023W	0.304689		YPR129W	0.621868
1392	YDR398W	0.304674		YNL147W	0.621763
1393	YOR128C	0.304625		YLR419W	0.621669
1394	YAL042W	0.304589		YOR296W	0.621662
1395	YOR133W	0.304546		YCR082W	0.621543
1396	YLR149C	0.30454		YKL183C-A	0.621434
1397	YNL230C	0.304428		YER143W	0.621402
1398	YDL055C	0.304228		YMR060C	0.62135
1399	YNL251C	0.304184		YOL098C	0.621251
1400	YNL291C	0.304126		YDL043C	0.621196
1401	YOR368W	0.304117		YHR050W-A	0.621152
1402	YMR024W	0.304105		YLR055C	0.621141
1403	YPR125W	0.3041		YIL142W	0.621089
1404	YIR010W	0.303798		YGR031C-A	0.621066
1405	YOL006C	0.303792		YPL213W	0.620966
1406	YDL074C	0.30371		YDL195W	0.620961
1407	YCR107W	0.303626		YDR014W	0.620905
1408	YER087C-B	0.303432		YML076C	0.620852
1409	YGL009C	0.303356		YBR186W	0.620826
1410	YGR233C	0.30333		YAL014C	0.620778
1411	YCR032W	0.303326		YPR051W	0.620618
1412	YOL069W	0.303307		YML093W	0.620568
1413	YNL282W	0.303219		YHR132C	0.620507
1414	YDR460W	0.303094		YBL076C	0.620507
1415	YMR186W	0.302918		YDR385W	0.620449
1416	YGR169C-A	0.302905		YPR189W	0.620329
1417	YBL068W	0.302764		YLR275W	0.620318
1418	YDR477W	0.302722		YBR043C	0.620173
1419	YBR122C	0.302689		YPL118W	0.620162
1420	YNL037C	0.302682		YDL224C	0.619926
1421	YOR106W	0.302649		YKL018W	0.619901
1422	YER130C	0.302639		YDR529C	0.619818
1423	YNL001W	0.302499		YOR341W	0.619779
1424	YJR040W	0.302494		YOR297C	0.619624
1425	YOL133W	0.302471		YOR123C	0.619562
1426	YLR181C	0.302458		YJL158C	0.619451
1427	YDR161W	0.302388		YGR036C	0.619388
1428	YOL144W	0.302378		YAL035W	0.619253
1429	YEL031W	0.302338		YOR308C	0.619108
1430	YGL048C	0.302236		YNL231C	0.619093
1431	YLR116W	0.3022		YKL056C	0.619021
1432	YIL105C	0.302183		YGL122C	0.61886
1433	YDR349C	0.302169		YDL127W	0.618821
1434	YJR002W	0.3021		YBR198C	0.618719
1435	YDR486C	0.302046		YMR200W	0.618633
1436	YHL046C	0.302012		YDR351W	0.618425
1437	YLR094C	0.301953		YGL161C	0.618166
1438	YLR063W	0.301934		YBR002C	0.617952
1439	YBL030C	0.301881		YNL308C	0.617801
1440	YCR014C	0.301843		YNL207W	0.617695
1441	YGR026W	0.301833		YGR061C	0.61769
1442	YKR100C	0.301737		YGR104C	0.617624
1443	YOR243C	0.301668		YBR150C	0.617612
1444	YJR056C	0.301401		YKL208W	0.617572
1445	YML081W	0.301369		YGL049C	0.617489
1446	YLR133W	0.301301		YPL228W	0.617486
1447	YDR451C	0.301301		YPL153C	0.61745
1448	YER114C	0.301272		YGL139W	0.617418
1449	YIL142W	0.301203		YNL132W	0.617338
1450	YKL081W	0.301194		YHR077C	0.617334
1451	YOR337W	0.301148		YBR073W	0.617173
1452	YNL163C	0.301057		YOR298W	0.617144
1453	YIR004W	0.301008		YNL127W	0.617118
1454	YGR174W-A	0.300936		YGL084C	0.617051
1455	YDR034W-B	0.300928		YNL151C	0.617024
1456	YNL313C	0.3008		YPL066W	0.617021
1457	YDR155C	0.300629		YNL186W	0.616912
1458	YNR046W	0.300624		YCR054C	0.616827
1459	YKR072C	0.300484		YBL075C	0.616721
1460	YOR327C	0.3004		YJL012C	0.616686
1461	YFL005W	0.300358		YOL006C	0.616667
1462	YDR175C	0.30031		YPL199C	0.616625
1463	YHR127W	0.30028		YKL116C	0.616616
1464	YHR068W	0.300176		YJL081C	0.616588
1465	YLR243W	0.299923		YGL233W	0.616563
1466	YMR028W	0.299893		YKL155C	0.616548
1467	YPL228W	0.299781		YDR120C	0.616434
1468	YKR034W	0.299776		YER064C	0.616334
1469	YIL076W	0.299772		YER157W	0.616322
1470	YML002W	0.299662		YLR321C	0.616244
1471	YGR092W	0.299624		YGR208W	0.615963
1472	YGL140C	0.299564		YDR211W	0.615858
1473	YKR031C	0.299481		YHR126C	0.615701
1474	YER106W	0.299462		YDL036C	0.615684
1475	YGL014W	0.299431		YML102W	0.615603
1476	YHR012W	0.299311		YPL225W	0.615556
1477	YPR169W	0.299275		YPL082C	0.615454
1478	YMR240C	0.299247		YCL033C	0.615241
1479	YMR146C	0.299233		YDR358W	0.614987
1480	YPR113W	0.299164		YGR245C	0.61486
1481	YIL065C	0.299148		YMR228W	0.614828
1482	YIL128W	0.299014		YKL054C	0.614464
1483	YOR061W	0.298982		YNL103W	0.614376
1484	YPR072W	0.298833		YKL073W	0.614334
1485	YLR292C	0.298758		YER031C	0.614253
1486	YPL085W	0.298756		YDR525W-A	0.614225
1487	YDR182W	0.298537		YNL004W	0.61422
1488	YPL068C	0.298517		YCL067C	0.614197
1489	YBR171W	0.298483		YGL237C	0.614085
1490	YHR142W	0.29848		YNL021W	0.613845
1491	YNL055C	0.29829		YMR105C	0.613824
1492	YOR319W	0.298283		YPL249C-A	0.613807
1493	YNL206C	0.298278		YJL129C	0.613679
1494	YOR123C	0.298276		YJL098W	0.613631
1495	YGL161C	0.298273		YDL215C	0.613615
1496	YOL123W	0.298265		YNL257C	0.613596
1497	YEL007W	0.298049		YGR132C	0.613512
1498	YNL263C	0.298015		YER049W	0.613487
1499	YNR052C	0.29781		YPL189C-A	0.613475
1500	YDL133C-A	0.29775		YAL007C	0.613468
1501	YMR144W	0.297623		YNR011C	0.613353
1502	YCR034W	0.297622		YHR186C	0.613327
1503	YDR046C	0.297613		YDR140W	0.613278
1504	YBR106W	0.297574		YLR191W	0.613115
1505	YGL223C	0.297569		YPL133C	0.613065
1506	YOR213C	0.297537		YOL140W	0.613049
1507	YMR178W	0.29749		YJR065C	0.613033
1508	YOR191W	0.297418		YCL001W	0.612762
1509	YJL081C	0.297398		YGL145W	0.612645
1510	YKL171W	0.297391		YPR190C	0.612353
1511	YDL046W	0.297376		YER034W	0.61231
1512	YPR151C	0.297361		YKL130C	0.61228
1513	YGR083C	0.297196		YGL091C	0.612228
1514	YOR166C	0.297187		YPL183C	0.612051
1515	YCR033W	0.297156		YDR083W	0.612026
1516	YDR326C	0.297032		YGL203C	0.611837
1517	YFL037W	0.297014		YML108W	0.611798
1518	YIR026C	0.296941		YDR033W	0.611516
1519	YGR017W	0.296845		YMR217W	0.611496
1520	YNL192W	0.296812		YPL204W	0.611253
1521	YHR190W	0.296645		YOR242C	0.611251
1522	YJL002C	0.296502		YDR313C	0.611195
1523	YLL010C	0.296465		YIL129C	0.611105
1524	YNL257C	0.296397		YDL112W	0.611053
1525	YPL056C	0.296272		YOL111C	0.611049
1526	YIL117C	0.296216		YLR262C-A	0.610832
1527	YGR119C	0.29606		YPR022C	0.610831
1528	YNL102W	0.296022		YJL121C	0.610765
1529	YKR006C	0.295936		YKL203C	0.610689
1530	YDR321W	0.295933		YEL007W	0.610677
1531	YHR090C	0.295912		YOR042W	0.610548
1532	YNL238W	0.295703		YPL126W	0.610546
1533	YHR193C	0.295237		YOR243C	0.610502
1534	YNL307C	0.295138		YJR082C	0.610432
1535	YER100W	0.295074		YHR196W	0.610168
1536	YBL037W	0.295013		YDR320C	0.610103
1537	YAL041W	0.294973		YJL176C	0.610081
1538	YDR266C	0.294845		YLR156C-A	0.61008
1539	YGR257C	0.294726		YBL050W	0.609775
1540	YNL049C	0.294592		YBR237W	0.609685
1541	YLR435W	0.294532		YCL037C	0.609621
1542	YGL202W	0.294498		YPR109W	0.609535
1543	YGL180W	0.294477		YJR041C	0.609503
1544	YGL103W	0.294433		YMR287C	0.609243
1545	YMR001C	0.294241		YER003C	0.608976
1546	YDL002C	0.294201		YMR291W	0.608903
1547	YDL126C	0.294136		YLR390W-A	0.608894
1548	YLR223C	0.294039		YER178W	0.608889
1549	YNL116W	0.293995		YER017C	0.608726
1550	YNL271C	0.293986		YJL039C	0.60862
1551	YGR211W	0.293868		YPL077C	0.608555
1552	YBR120C	0.293785		YLR336C	0.608513
1553	YHR135C	0.293679		YEL006W	0.608511
1554	YDR172W	0.29361		YMR157C	0.608248
1555	YLR153C	0.293526		YGL137W	0.607977
1556	YPR163C	0.29349		YHL020C	0.607799
1557	YDR377W	0.293394		YML124C	0.60779
1558	YDR068W	0.293369		YDR166C	0.60778
1559	YBL035C	0.293328		YLR421C	0.607755
1560	YDR452W	0.293277		YDL067C	0.60762
1561	YHR079C	0.293269		YDR266C	0.607466
1562	YDR138W	0.29307		YBR062C	0.607461
1563	YLR069C	0.293032		YPR075C	0.607071
1564	YLR254C	0.292835		YDR093W	0.607044
1565	YBL002W	0.292654		YBR263W	0.607033
1566	YAL040C	0.292348		YJL197W	0.607025
1567	YDL124W	0.292233		YER176W	0.606915
1568	YOR193W	0.292202		YHR146W	0.606867
1569	YDR405W	0.292025		YBR233W	0.60686
1570	YPR108W-A	0.291876		YBR130C	0.606849
1571	YGL232W	0.291873		YPL273W	0.606787
1572	YJR083C	0.291826		YNL281W	0.606777
1573	YHR098C	0.291682		YML103C	0.606775
1574	YMR070W	0.291611		YLR082C	0.606746
1575	YMR205C	0.291532		YAR002W	0.606704
1576	YAL064W	0.29149		YJR076C	0.606682
1577	YBR259W	0.291483		YMR132C	0.606568
1578	YMR129W	0.291463		YOR081C	0.606548
1579	YDL125C	0.291281		YJL072C	0.606481
1580	YJL097W	0.291252		YGR271W	0.606418
1581	YIL130W	0.291233		YGR193C	0.606413
1582	YOR246C	0.29121		YJR034W	0.606395
1583	YBL009W	0.291209		YDR175C	0.606299
1584	YNL004W	0.290951		YDR227W	0.606126
1585	YOR332W	0.29094		YDR006C	0.60612
1586	YGL002W	0.290877		YOR189W	0.606115
1587	YOL051W	0.290704		YOR109W	0.605704
1588	YBL036C	0.290444		YDL236W	0.605668
1589	YOR119C	0.290377		YGL235W	0.605629
1590	YIL149C	0.290349		YEL051W	0.605616
1591	YDR351W	0.290216		YBR081C	0.605478
1592	YPR063C	0.290207		YGR183C	0.605444
1593	YMR075W	0.290178		YCL010C	0.605425
1594	YNL107W	0.290141		YIL038C	0.605394
1595	YLR284C	0.290075		YNL247W	0.605366
1596	YDL143W	0.289864		YBL091C-A	0.605361
1597	YNL183C	0.289854		YLR117C	0.605316
1598	YLR319C	0.289838		YFL009W	0.605292
1599	YLR291C	0.289575		YIL158W	0.605225
1600	YOL066C	0.289512		YKL063C	0.605208
1601	YJL112W	0.289482		YKL212W	0.605195
1602	YKL068W-A	0.28929		YER114C	0.605181
1603	YDL140C	0.289142		YDR480W	0.605172
1604	YLR071C	0.289108		YIR002C	0.60509
1605	YER080W	0.288902		YGL210W	0.605039
1606	YOL092W	0.288881		YGL134W	0.605013
1607	YIL138C	0.288801		YMR044W	0.604902
1608	YDL207W	0.288729		YKL094W	0.604834
1609	YGL056C	0.288727		YBL082C	0.604783
1610	YER118C	0.288624		YNR041C	0.604602
1611	YNL252C	0.288616		YJL133W	0.604575
1612	YJL105W	0.288536		YAL036C	0.604474
1613	YGR147C	0.288517		YHL038C	0.604453
1614	YOR048C	0.288404		YBR114W	0.604295
1615	YBR087W	0.288354		YMR216C	0.604241
1616	YKL075C	0.288345		YOL148C	0.604205
1617	YOL162W	0.288307		YMR256C	0.604031
1618	YGR076C	0.288261		YDR295C	0.603993
1619	YNL290W	0.288248		YHR147C	0.603964
1620	YBR073W	0.288135		YJR006W	0.603962
1621	YML108W	0.288071		YOR311C	0.603789
1622	YFL003C	0.288066		YDR146C	0.603736
1623	YGL233W	0.287992		YHR179W	0.603725
1624	YAL029C	0.287948		YDR127W	0.60367
1625	YPL180W	0.287896		YFR004W	0.603456
1626	YJL173C	0.287832		YDR189W	0.603288
1627	YIL118W	0.287812		YNL022C	0.603218
1628	YDL043C	0.287795		YIL126W	0.603095
1629	YMR168C	0.287739		YDL040C	0.602491
1630	YDR244W	0.287714		YBR212W	0.602437
1631	YLL048C	0.287707		YPR024W	0.602427
1632	YDR430C	0.287704		YJL063C	0.602396
1633	YBL014C	0.287695		YBR273C	0.602307
1634	YBR061C	0.287606		YPL067C	0.602209
1635	YDR346C	0.287591		YDL072C	0.601948
1636	YOR198C	0.287566		YPR023C	0.601847
1637	YML094W	0.287544		YMR188C	0.601811
1638	YDR514C	0.287155		YLR212C	0.601809
1639	YPL127C	0.287066		YOR075W	0.6016
1640	YMR313C	0.28701		YER177W	0.601591
1641	YPL253C	0.287005		YPR114W	0.601505
1642	YGL242C	0.28699		YHR098C	0.601479
1643	YNL151C	0.286985		YOL066C	0.601454
1644	YGR278W	0.286713		YDR160W	0.601419
1645	YLR312W-A	0.286604		YLR084C	0.601334
1646	YHR213W	0.286591		YKL023W	0.601325
1647	YNL288W	0.286496		YIL110W	0.601176
1648	YGL086W	0.286489		YJR140C	0.601167
1649	YER017C	0.286461		YMR205C	0.601035
1650	YBR282W	0.286384		YLR244C	0.60094
1651	YJR149W	0.286373		YEL037C	0.600831
1652	YBR118W	0.286354		YBR215W	0.600715
1653	YKR101W	0.286343		YMR092C	0.600631
1654	YHR107C	0.286255		YPL138C	0.600575
1655	YFL002C	0.286246		YLR398C	0.600535
1656	YLR103C	0.286238		YFR051C	0.600423
1657	YKR007W	0.28607		YKL007W	0.600392
1658	YNL056W	0.286063		YDR524C	0.600354
1659	YIL066C	0.285987		YML096W	0.60034
1660	YGR036C	0.285952		YBR290W	0.600246
1661	YGL162W	0.285854		YOR110W	0.600241
1662	YHR207C	0.285818		YLR154C	0.600216
1663	YNL248C	0.285779		YLR360W	0.600162
1664	YDL012C	0.285688		YLR357W	0.600147
1665	YPR024W	0.28561		YAL040C	0.600007
1666	YBR167C	0.285538		YNL090W	0.6
1667	YFR041C	0.285331		YBL068W	0.599958
1668	YDR211W	0.285324		YDR012W	0.599827
1669	YML008C	0.285295		YPL045W	0.599602
1670	YPL181W	0.285291		YNR013C	0.599585
1671	YDR166C	0.285285		YOR276W	0.599552
1672	YPR097W	0.285143		YDL101C	0.599276
1673	YBR164C	0.284952		YJL194W	0.599122
1674	YDR091C	0.28493		YGR080W	0.599088
1675	YGR208W	0.284864		YNL011C	0.599018
1676	YDR189W	0.284707		YHR105W	0.59893
1677	YJL162C	0.284611		YPR105C	0.598503
1678	YLL043W	0.284399		YMR295C	0.59847
1679	YBR023C	0.284261		YJL203W	0.59845
1680	YER136W	0.284244		YBR245C	0.598395
1681	YOL136C	0.284233		YNR038W	0.598389
1682	YGR020C	0.284222		YFL037W	0.598218
1683	YNL068C	0.284215		YLR147C	0.598178
1684	YAL014C	0.284213		YOR141C	0.598028
1685	YIL096C	0.284139		YIL051C	0.597816
1686	YPL235W	0.284049		YOR052C	0.597812
1687	YDR385W	0.284017		YGR028W	0.597659
1688	YOR184W	0.284007		YDL167C	0.597545
1689	YLR360W	0.283999		YPL236C	0.59743
1690	YML025C	0.283979		YBR105C	0.597364
1691	YGR078C	0.28388		YOL133W	0.597257
1692	YKR030W	0.283863		YMR097C	0.597202
1693	YEL056W	0.283752		YBR089C-A	0.597176
1694	YDR179W-A	0.283534		YOR129C	0.597176
1695	YOR201C	0.28348		YDL191W	0.597153
1696	YCR057C	0.283406		YER169W	0.597138
1697	YDR080W	0.283329		YDL088C	0.596873
1698	YMR251W	0.283307		YOR352W	0.596766
1699	YKL060C	0.283247		YBR121C	0.596628
1700	YML001W	0.283238		YOL051W	0.596615
1701	YER059W	0.283184		YDR514C	0.596434
1702	YDL111C	0.283172		YLR386W	0.596375
1703	YNL262W	0.283087		YFR002W	0.596327
1704	YJL055W	0.283072		YBL002W	0.596278
1705	YER008C	0.283031		YOL072W	0.59627
1706	YGL216W	0.282877		YDR510W	0.596018
1707	YPL071C	0.28282		YAL056W	0.595885
1708	YNL076W	0.282669		YMR275C	0.59582
1709	YGL071W	0.282509		YDR507C	0.595809
1710	YPL146C	0.282505		YNL087W	0.595711
1711	YHL010C	0.282471		YGL093W	0.595596
1712	YBR102C	0.282363		YPL269W	0.595527
1713	YKL112W	0.282348		YKR028W	0.595421
1714	YLR144C	0.282291		YDR328C	0.595369
1715	YJR064W	0.282214		YPR145W	0.595287
1716	YDR379C-A	0.282121		YMR239C	0.595235
1717	YER116C	0.282076		YGL215W	0.595185
1718	YMR101C	0.282056		YLR067C	0.595176
1719	YJR139C	0.282046		YKL210W	0.595113
1720	YMR047C	0.281989		YBL057C	0.594915
1721	YNR012W	0.281962		YOR197W	0.594857
1722	YPL249C	0.281884		YJL034W	0.594824
1723	YGR280C	0.281789		YGR106C	0.594719
1724	YJR076C	0.281765		YEL040W	0.594685
1725	YOL010W	0.281639		YPL063W	0.59459
1726	YDR513W	0.281595		YOR207C	0.594578
1727	YMR043W	0.28158		YJL201W	0.594499
1728	YLR016C	0.281577		YDR363W	0.594423
1729	YKR089C	0.28155		YPR188C	0.594405
1730	YGR168C	0.281411		YPL177C	0.594305
1731	YGL167C	0.281398		YDR495C	0.594279
1732	YKL023W	0.281334		YIL150C	0.594184
1733	YBR175W	0.28133		YKR069W	0.594142
1734	YBR095C	0.281288		YNR009W	0.594036
1735	YGR145W	0.280962		YLR006C	0.593952
1736	YDR434W	0.280927		YGR185C	0.593918
1737	YLR143W	0.2809		YDR517W	0.593864
1738	YBL022C	0.280593		YLR224W	0.593776
1739	YPR042C	0.28051		YEL043W	0.593741
1740	YDR227W	0.280501		YBL045C	0.593706
1741	YPL038W	0.280493		YLR103C	0.5937
1742	YDR365C	0.28046		YGL026C	0.593669
1743	YGR191W	0.280448		YDR183W	0.593659
1744	YDR495C	0.280438		YOR223W	0.593653
1745	YOL021C	0.280414		YCR086W	0.593438
1746	YHR200W	0.280285		YML046W	0.5934
1747	YJR117W	0.280183		YNL035C	0.593363
1748	YJL171C	0.28018		YER055C	0.593243
1749	YGR031W	0.280056		YBR176W	0.593233
1750	YKR079C	0.279976		YKL010C	0.593119
1751	YER032W	0.279954		YIL156W-B	0.593022
1752	YER082C	0.279938		YOL149W	0.592937
1753	YOR241W	0.279899		YDR432W	0.592917
1754	YLR023C	0.279892		YOL077C	0.592897
1755	YPL169C	0.279885		YBL006C	0.59289
1756	YMR116C	0.279867		YDR366C	0.592873
1757	YKR041W	0.279862		YPL108W	0.592858
1758	YOR188W	0.279836		YGL202W	0.592828
1759	YGL238W	0.279832		YGR169C-A	0.592796
1760	YKR092C	0.279796		YJL208C	0.592749
1761	YGR240C	0.279763		YIL116W	0.59273
1762	YBR165W	0.279699		YNL079C	0.592581
1763	YHR169W	0.279562		YGR251W	0.592527
1764	YOR204W	0.279561		YPL009C	0.592421
1765	YGR086C	0.279537		YBR138C	0.592352
1766	YHR179W	0.279489		YDL008W	0.592313
1767	YOL102C	0.279433		YER090W	0.592271
1768	YKL122C	0.279289		YNR022C	0.592174
1769	YAL031C	0.279133		YLR126C	0.592152
1770	YLR378C	0.279082		YHR142W	0.592134
1771	YDL001W	0.279065		YIL018W	0.591974
1772	YLR277C	0.279012		YNL290W	0.591949
1773	YNL278W	0.279006		YER040W	0.591899
1774	YHR129C	0.27887		YLR116W	0.591883
1775	YDR348C	0.278869		YCR032W	0.591791
1776	YFR031C-A	0.27884		YBR255W	0.591713
1777	YER157W	0.278778		YDR240C	0.591667
1778	YLR420W	0.278718		YIR024C	0.591651
1779	YIL061C	0.27871		YGR136W	0.591643
1780	YKL203C	0.278616		YDL001W	0.591626
1781	YIL150C	0.278437		YOL028C	0.591619
1782	YGR262C	0.278317		YLR063W	0.59157
1783	YDR217C	0.278244		YGL041W-A	0.591483
1784	YGL123W	0.278217		YCR033W	0.591344
1785	YAR014C	0.278158		YMR042W	0.591343
1786	YDR170C	0.278107		YKR100C	0.591284
1787	YDR497C	0.278104		YJL041W	0.591136
1788	YLR403W	0.278071		YBL014C	0.591085
1789	YPL236C	0.278043		YBL030C	0.591038
1790	YNL108C	0.278022		YDR370C	0.590959
1791	YBL099W	0.278018		YML081W	0.590865
1792	YKL220C	0.278013		YFR032C-B	0.590857
1793	YDR527W	0.278007		YFR019W	0.590853
1794	YNL287W	0.277837		YDR118W	0.590788
1795	YIL046W	0.27762		YGR204W	0.590701
1796	YPR080W	0.277614		YNL048W	0.590661
1797	YDR313C	0.277598		YNL137C	0.590598
1798	YOR297C	0.277592		YJR117W	0.590578
1799	YHR067W	0.277536		YGL094C	0.590472
1800	YKR103W	0.277474		YLR243W	0.590469
1801	YDR531W	0.27746		YAL012W	0.590431
1802	YFL023W	0.27744		YKL179C	0.590344
1803	YDR179C	0.277398		YGR278W	0.590297
1804	YPL229W	0.27737		YBR196C-A	0.590232
1805	YOR267C	0.277317		YDR117C	0.590209
1806	YOR216C	0.277254		YNL124W	0.590186
1807	YPR083W	0.277233		YGL173C	0.590161
1808	YEL035C	0.277213		YLR414C	0.590089
1809	YNL175C	0.277147		YGR240C	0.589929
1810	YMR269W	0.276991		YGR233C	0.58988
1811	YOR093C	0.276948		YML048W	0.589864
1812	YBR036C	0.276853		YOL030W	0.589804
1813	YBR112C	0.276837		YNL046W	0.589778
1814	YHR019C	0.276717		YNL108C	0.589748
1815	YLR204W	0.276676		YKL021C	0.589679
1816	YOR388C	0.276672		YMR181C	0.589678
1817	YJL140W	0.276626		YPR139C	0.589673
1818	YHR121W	0.276526		YNL091W	0.589572
1819	YLR265C	0.276476		YNR008W	0.589551
1820	YHR052W	0.276455		YPL242C	0.589466
1821	YNL077W	0.276362		YHR213W-B	0.589452
1822	YKL002W	0.276285		YDR080W	0.589427
1823	YGR062C	0.276274		YPL129W	0.589417
1824	YDL015C	0.27627		YLR265C	0.589371
1825	YKL155C	0.276258		YDR527W	0.58912
1826	YML116W	0.276115		YDR067C	0.589097
1827	YGR178C	0.276053		YLR335W	0.588986
1828	YGR271W	0.275958		YMR190C	0.588951
1829	YFR009W	0.275826		YKL068W	0.588923
1830	YMR294W	0.275779		YOL068C	0.588855
1831	YIL041W	0.275759		YML006C	0.588776
1832	YCL061C	0.275691		YLR320W	0.588722
1833	YLL013C	0.27568		YOR354C	0.5887
1834	YPR074C	0.275663		YPR074C	0.588544
1835	YGR140W	0.275595		YGR147C	0.588499
1836	YKL004W	0.275589		YER153C	0.588422
1837	YPL201C	0.275491		YNL183C	0.588419
1838	YKL087C	0.275337		YOR287C	0.588359
1839	YPL022W	0.275334		YNL301C	0.588196
1840	YKL068W	0.275314		YDR108W	0.588117
1841	YPL042C	0.275113		YDR457W	0.588058
1842	YGR130C	0.274925		YDR045C	0.588032
1843	YOR315W	0.274853		YHR038W	0.587793
1844	YMR300C	0.274796		YNL041C	0.587665
1845	YAR002C-A	0.27475		YDL125C	0.587568
1846	YDR343C	0.274658		YPR144C	0.587473
1847	YBR201W	0.274563		YLR088W	0.58745
1848	YBR156C	0.274526		YML107C	0.587422
1849	YDR162C	0.274426		YER147C	0.58738
1850	YGL252C	0.274408		YKL023C-A	0.587324
1851	YMR153W	0.274401		YDR478W	0.587316
1852	YML036W	0.274397		YER036C	0.587276
1853	YOR205C	0.274348		YNL267W	0.587193
1854	YOR195W	0.274225		YDR531W	0.586889
1855	YKL033W-A	0.274191		YGR005C	0.586749
1856	YLR021W	0.274133		YJL140W	0.586743
1857	YOR320C	0.274041		YER073W	0.586737
1858	YCR071C	0.27404		YLR221C	0.586649
1859	YGR252W	0.274028		YNL161W	0.586573
1860	YBR030W	0.273776		YIL108W	0.586551
1861	YEL040W	0.273751		YPL155C	0.586201
1862	YJR062C	0.273687		YML007W	0.586195
1863	YPL255W	0.273672		YKL220C	0.586122
1864	YNL244C	0.273605		YDL190C	0.586095
1865	YPL269W	0.273569		YDR419W	0.586066
1866	YGL099W	0.273517		YDR378C	0.586013
1867	YHR110W	0.273486		YDL160C-A	0.586002
1868	YPL097W	0.273479		YMR304W	0.585951
1869	YDL058W	0.273442		YMR273C	0.585909
1870	YJL027C	0.273356		YGL209W	0.58578
1871	YBR101C	0.273344		YML120C	0.585772
1872	YDL167C	0.273341		YOR035C	0.58573
1873	YDR298C	0.273136		YOR330C	0.585729
1874	YDR428C	0.273112		YOL004W	0.585679
1875	YBR029C	0.273015		YBR058C	0.585677
1876	YAL035W	0.272975		YHR185C	0.585564
1877	YBR159W	0.272975		YKL047W	0.58556
1878	YKL079W	0.272951		YIL105C	0.585534
1879	YOR221C	0.272911		YDR113C	0.585434
1880	YOR144C	0.272841		YMR027W	0.585365
1881	YDR407C	0.272778		YCR084C	0.585317
1882	YGL170C	0.272574		YPL231W	0.585236
1883	YPL133C	0.272552		YBR282W	0.585002
1884	YNL311C	0.272508		YLL006W-A	0.584805
1885	YKL138C-A	0.272499		YER074W	0.584797
1886	YKL175W	0.272489		YGL131C	0.584725
1887	YPL215W	0.272449		YGL040C	0.584702
1888	YOL145C	0.272433		YGL232W	0.584662
1889	YNR039C	0.272256		YLR437C	0.584559
1890	YER151C	0.272203		YKR038C	0.584507
1891	YLR065C	0.272198		YPR041W	0.584417
1892	YDL072C	0.272159		YHR158C	0.584407
1893	YHR133C	0.272057		YKL012W	0.584374
1894	YHR144C	0.27197		YML053C	0.584342
1895	YLR298C	0.271913		YOR219C	0.58424
1896	YLR229C	0.27188		YPL093W	0.584234
1897	YER069W	0.271861		YDR443C	0.584231
1898	YDR311W	0.271723		YDL063C	0.584156
1899	YOL039W	0.271629		YGL191W	0.58414
1900	YLR362W	0.271559		YOR239W	0.583967
1901	YDL120W	0.271552		YBL060W	0.583873
1902	YIL009C-A	0.271538		YPL184C	0.583836
1903	YJL201W	0.271536		YDR372C	0.583637
1904	YKL051W	0.271532		YLR272C	0.583459
1905	YAL056W	0.271471		YNL263C	0.58345
1906	YNL104C	0.271392		YMR305C	0.583441
1907	YJL128C	0.271332		YLR204W	0.583427
1908	YDR499W	0.271309		YOL090W	0.583282
1909	YOR326W	0.271277		YOR153W	0.583273
1910	YDR542W	0.271198		YAL027W	0.5832
1911	YMR236W	0.27116		YEL046C	0.583136
1912	YBL023C	0.271159		YBL027W	0.583136
1913	YPR031W	0.271121		YHR025W	0.582953
1914	YDR524W-C	0.271016		YGR020C	0.582775
1915	YFR035C	0.270974		YGR162W	0.582754
1916	YPL141C	0.270948		YNR035C	0.582699
1917	YER056C	0.270935		YJR083C	0.582682
1918	YER022W	0.270919		YDR349C	0.582624
1919	YMR179W	0.270729		YLR131C	0.582591
1920	YHR175W-A	0.270668		YMR115W	0.582558
1921	YDR099W	0.270563		YNL292W	0.582544
1922	YPL026C	0.270378		YJR062C	0.582492
1923	YML097C	0.270373		YDL052C	0.582492
1924	YIL036W	0.270318		YPL042C	0.582431
1925	YLL009C	0.270277		YLR091W	0.582087
1926	YAL002W	0.270204		YGR277C	0.581985
1927	YLR017W	0.270167		YNL073W	0.581904
1928	YHR195W	0.270104		YBR193C	0.581859
1929	YER063W	0.27009		YDR316W	0.581832
1930	YMR287C	0.270043		YNL036W	0.58182
1931	YGL049C	0.269958		YDR377W	0.581819
1932	YMR044W	0.269837		YNL118C	0.581775
1933	YPL227C	0.269739		YDL033C	0.581701
1934	YDL227C	0.269698		YDR383C	0.581698
1935	YMR301C	0.269668		YMR237W	0.581678
1936	YMR099C	0.269666		YIL145C	0.581555
1937	YOR090C	0.269564		YPR131C	0.581452
1938	YPR045C	0.269531		YER014W	0.581364
1939	YHR158C	0.269494		YJL025W	0.581281
1940	YNR026C	0.269446		YJL004C	0.581267
1941	YKL008C	0.269427		YPL203W	0.581214
1942	YJL095W	0.269364		YKL171W	0.581206
1943	YGR066C	0.269355		YDR267C	0.581172
1944	YJR126C	0.269276		YLR096W	0.581106
1945	YFL067W	0.269275		YNL074C	0.580871
1946	YPL135W	0.269132		YGR075C	0.580859
1947	YML074C	0.269001		YPL152W	0.580849
1948	YBR238C	0.26895		YGL103W	0.580845
1949	YKL040C	0.268947		YOR091W	0.580727
1950	YBL031W	0.268866		YJR105W	0.580652
1951	YPL150W	0.268709		YER184C	0.580554
1952	YGL120C	0.268704		YLR455W	0.580425
1953	YER140W	0.268621		YGR048W	0.580373
1954	YPL008W	0.268592		YKL101W	0.580295
1955	YLR390W-A	0.26859		YHR086W	0.580257
1956	YDR002W	0.268582		YJL118W	0.58018
1957	YOR113W	0.268567		YJL076W	0.580166
1958	YIR025W	0.268566		YHR128W	0.580125
1959	YHR119W	0.268432		YDR346C	0.58009
1960	YHR064C	0.268431		YDR297W	0.580045
1961	YER143W	0.268363		YDR089W	0.579855
1962	YBR060C	0.268354		YHR039C	0.579694
1963	YJR140C	0.268316		YGL048C	0.579692
1964	YJL149W	0.268258		YPL053C	0.579634
1965	YLR355C	0.268231		YHR102W	0.579618
1966	YBL025W	0.268134		YGR175C	0.579556
1967	YAL001C	0.267853		YCR094W	0.579451
1968	YBR011C	0.267766		YIL130W	0.579439
1969	YKL073W	0.267666		YNR024W	0.579425
1970	YBL017C	0.26764		YDL070W	0.579411
1971	YOL022C	0.26754		YML008C	0.57937
1972	YGR193C	0.267535		YFR032C-A	0.579339
1973	YMR030W-A	0.267514		YKL192C	0.579333
1974	YEL061C	0.26749		YPL270W	0.579243
1975	YKL078W	0.267444		YPL169C	0.579201
1976	YLR126C	0.267412		YGR223C	0.579151
1977	YGL186C	0.267317		YBL020W	0.579106
1978	YLR067C	0.267314		YCR057C	0.579093
1979	YNL007C	0.26713		YHR079C	0.578958
1980	YBL004W	0.267127		YPL058C	0.578916
1981	YFL017C	0.267098		YLR376C	0.578878
1982	YNL146C-A	0.267064		YKR065C	0.57887
1983	YNL272C	0.267043		YGL101W	0.578847
1984	YPR054W	0.267019		YLR190W	0.578552
1985	YJR097W	0.266975		YBR187W	0.578543
1986	YLR073C	0.266953		YLR291C	0.578454
1987	YCR037C	0.266846		YGR046W	0.578452
1988	YBL029C-A	0.266832		YLR097C	0.578364
1989	YLR413W	0.266741		YLR010C	0.57828
1990	YAL012W	0.266655		YCR037C	0.578043
1991	YML107C	0.266635		YBR251W	0.577987
1992	YER110C	0.26663		YNR051C	0.577955
1993	YMR217W	0.266543		YER125W	0.577684
1994	YDR524C	0.266523		YDR060W	0.57755
1995	YLR172C	0.266496		YLR375W	0.577511
1996	YNL199C	0.26644		YMR129W	0.577483
1997	YEL002C	0.266438		YGR195W	0.577395
1998	YER095W	0.266348		YMR268C	0.57738
[truncated: 3,773 more rows]

## Sheet: Gene classes
Table S1. Genes ranked according to the ratio of average H3-normalised K4me3 across the transcription unit in the H3 substitution strain relative to the WT strain
	200 most K14/P16-independent genes							200 most K14/P16-dependent genes
Rank	K14A/WT	Ratio		P16V/WT	Ratio		Rank	K14A/WT	Ratio		P16V/WT	Ratio
1	YDR007W	44.4866		YOL166W-A	10.5407		5572	YKL018C-A	0.0696305		YDR545W	0.226799
2	YOL166W-A	14.409		YPL278C	7.67884		5573	YIL139C	0.0695665		YJL218W	0.226694
3	YGL219C	3.9289		YNR075C-A	4.01275		5574	YGL185C	0.0693203		YHR055C	0.226628
4	YPL278C	3.11311		YMR325W	2.58038		5575	YER045C	0.0692544		YGR213C	0.226302
5	YKL183C-A	2.89561		YJR005C-A	1.93775		5576	YJR115W	0.069252		YMR252C	0.225841
6	YNR075C-A	2.81912		YFR057W	1.71887		5577	YML118W	0.0692471		YHR001W-A	0.225405
7	YOR192C-C	2.10624		YOL161C	1.4894		5578	YJR094C	0.0692109		YIL164C	0.225138
8	YGL260W	1.66392		YDR194W-A	1.48149		5579	YCL012C	0.0691313		YKL037W	0.224891
9	YFR057W	1.2913		YPR159C-A	1.4782		5580	YNL277W	0.0690556		YBR255C-A	0.224609
10	YHR212W-A	1.163		YDL159W-A	1.31999		5581	YDR441C	0.0690148		YDL007C-A	0.22452
11	YBL071C-B	1.1523		YMR107W	1.30832		5582	YGL236C	0.0689893		YLR042C	0.224324
12	YOL161C	1.04603		YBL071C-B	1.29722		5583	YPL060W	0.0689288		YOR382W	0.224084
13	YKL099C	1.02011		YPL021W	1.27332		5584	YNL015W	0.0689093		YMR169C	0.223365
14	YGL188C-A	0.984094		YOR192C-C	1.25885		5585	YCR104W	0.0688949		YCR101C	0.223236
15	YNL096C	0.981913		YGL188C-A	1.25755		5586	YHL012W	0.0687726		YFL065C	0.222999
16	YOR312C	0.922015		YNL067W	1.17118		5587	YCL039W	0.0687635		YJL205C	0.22269
17	YJR005C-A	0.866226		YDR007W	1.14931		5588	YNL031C	0.0685781		YGL183C	0.222687
18	YNL135C	0.865509		YCR043C	1.13148		5589	YAL064W-B	0.0684051		YJL213W	0.22239
19	YMR194W	0.835082		YDR086C	1.12982		5590	YCR021C	0.0682415		YPL054W	0.222282
20	YGR203W	0.832822		YNR046W	1.1084		5591	YOL159C	0.068221		YGR236C	0.222215
21	YMR325W	0.824876		YKL117W	1.10827		5592	YGL157W	0.0682064		YGL179C	0.222102
22	YNL269W	0.816343		YMR272W-B	1.10274		5593	YLR327C	0.067953		YLR213C	0.221848
23	YDL191W	0.810512		YDR500C	1.09289		5594	YNL144C	0.0678924		YNR071C	0.220928
24	YGR271C-A	0.805667		YMR182W-A	1.08927		5595	YIL176C	0.0676066		YPR002W	0.220746
25	YAR035C-A	0.763042		YHL015W-A	1.0872		5596	YPR127W	0.067421		YCL001W-B	0.220678
26	YNL162W	0.742378		YOR182C	1.0822		5597	YGR197C	0.0673497		YGL032C	0.219891
27	YJL136W-A	0.735931		YGL007C-A	1.08182		5598	YJL206C	0.0670849		YER071C	0.219728
28	YOR032W-A	0.730094		YGL260W	1.0752		5599	YLR464W	0.0669495		YDR381C-A	0.219555
29	YKL117W	0.726781		YML026C	1.07104		5600	YHL032C	0.0668671		YOR338W	0.218906
30	YPL079W	0.724875		YOR122C	1.06899		5601	YBR050C	0.0666601		YLR164W	0.218142
31	YMR108W	0.720026		YGR275W	1.05429		5602	YGR144W	0.0664832		YAR050W	0.217944
32	YHR010W	0.715653		YNL110C	1.04945		5603	YOL152W	0.0664368		YDR058C	0.217566
33	YMR107W	0.711521		YNL162W	1.03493		5604	YNR058W	0.0663689		YCR010C	0.217367
34	YOR194C	0.695444		YML058W-A	1.02941		5605	YLR157W-E	0.0662573		YKL096W	0.216966
35	YGL189C	0.684294		YMR230W	1.02733		5606	YCL021W-A	0.0662362		YJL219W	0.216633
36	YFL051C	0.680951		YMR158C-A	1.0206		5607	YAR023C	0.0661162		YDL049C	0.216569
37	YAL067W-A	0.673959		YOR394C-A	1.01323		5608	YNL009W	0.0657879		YGL185C	0.215761
38	YOR182C	0.673608		YOR261C	1.01315		5609	YJR153W	0.0657753		YMR281W	0.215677
39	YML026C	0.668349		YDL083C	1.01098		5610	YMR025W	0.0656755		YFL030W	0.215543
40	YDR082W	0.660253		YGL054C	1.00996		5611	YCR046C	0.0656718		YAL008W	0.215413
41	YOR124C	0.652485		YBR296C-A	1.00273		5612	YKR039W	0.0655694		YER078C	0.215411
42	YNL110C	0.65052		YLR342W-A	0.994249		5613	YLR162W-A	0.0654492		YFR017C	0.214351
43	YOR261C	0.64655		YMR071C	0.990706		5614	YDR533C	0.0653091		YOR273C	0.214336
44	YLR264C-A	0.641942		YGR118W	0.9887		5615	YPR010C-A	0.0651436		YLL060C	0.214095
45	YOR244W	0.641022		YBR221W-A	0.984721		5616	YHR022C-A	0.0650076		YDL244W	0.213424
46	YLR441C	0.639999		YDR299W	0.983601		5617	YJL132W	0.0649656		YDR119W-A	0.21332
47	YJR086W	0.638897		YPR101W	0.981504		5618	YCR019W	0.0648583		YJL132W	0.213214
48	YGR118W	0.638623		YEL033W	0.980982		5619	YHR016C	0.0647291		YMR175W	0.213114
49	YJL136C	0.638143		YOL062C	0.967996		5620	YLR165C	0.0646919		YHR015W	0.212701
50	YDR468C	0.633532		YJL148W	0.967125		5621	YML042W	0.0646098		YJL223C	0.212408
51	YLR406C-A	0.632577		YPL079W	0.964393		5622	YDR014W-A	0.0643494		YLR297W	0.212387
52	YBR279W	0.630268		YLR013W	0.959528		5623	YKL219W	0.064329		YHR054C	0.211877
53	YNL255C	0.62873		YPR165W	0.958016		5624	YAR066W	0.0642883		YML042W	0.211334
54	YBR200W-A	0.627702		YGL135W	0.95092		5625	YGR096W	0.0641577		YBR183W	0.211053
55	YPL143W	0.623748		YOR096W	0.950734		5626	YPR036W-A	0.0640913		YMR105W-A	0.210838
56	YMR230W	0.619027		YIL134C-A	0.950328		5627	YCL048W-A	0.0640493		YGL194C-A	0.21062
57	YER102W	0.618716		YPR103W	0.948436		5628	YIR032C	0.063654		YCR102C	0.210102
58	YPL090C	0.617839		YOR281C	0.947261		5629	YNL012W	0.0636366		YLL055W	0.20882
59	YGL135W	0.617764		YKR057W	0.944561		5630	YER053C	0.0635692		YJL028W	0.208588
60	YPL067C	0.616541		YEL034W	0.93894		5631	YDL244W	0.0634694		YGR197C	0.208418
61	YDR383C	0.612009		YPL220W	0.938573		5632	YLR213C	0.0634538		YDL024C	0.208366
62	YLR075W	0.611413		YNL216W	0.931988		5633	YDL024C	0.06344		YOR177C	0.207467
63	YDL083C	0.601172		YDR494W	0.927788		5634	YER150W	0.0633334		YGL184C	0.206805
64	YPR165W	0.59582		YDL211C	0.927517		5635	YGL235W	0.0633144		YNL259C	0.206658
65	YGR072W	0.594163		YGR027C	0.922879		5636	YKL151C	0.0633006		YOL154W	0.206392
66	YBR181C	0.590011		YLL045C	0.91966		5637	YLR035C	0.0627078		YGL006W-A	0.206014
67	YFL057C	0.589867		YGR262C	0.918604		5638	YNL160W	0.0625593		YMR316W	0.20545
68	YGR085C	0.584995		YBR288C	0.918504		5639	YNL259C	0.0625117		YNL012W	0.205284
69	YPL173W	0.584338		YFL017W-A	0.917511		5640	YCL001W-B	0.062285		YOR237W	0.204526
70	YOR096W	0.579168		YER048W-A	0.914264		5641	YLR453C	0.062191		YDR540C	0.204379
71	YDR194W-A	0.576766		YGR271C-A	0.913418		5642	YDL086W	0.0621425		YCL048W-A	0.203871
72	YDL136W	0.575423		YER072W	0.912403		5643	YPL186C	0.061739		YBR240C	0.203066
73	YMR255W	0.574119		YGR085C	0.912143		5644	YKL178C	0.0617076		YNL274C	0.202677
74	YDL020C	0.572613		YDL232W	0.911958		5645	YHR124W	0.0615024		YHR086W-A	0.202517
75	YBR084C-A	0.571753		YER087C-B	0.911442		5646	YIR007W	0.061483		YIL072W	0.202402
76	YDR184C	0.570387		YDR450W	0.911367		5647	YGL184C	0.0614153		YPL186C	0.201513
77	YMR142C	0.569432		YKL181W	0.911265		5648	YOR237W	0.0613643		YGR294W	0.200859
78	YOL019W-A	0.563591		YLR033W	0.90964		5649	YDR540C	0.0610028		YOL156W	0.200676
79	YOR281C	0.563114		YDL061C	0.908694		5650	YOL033W	0.0608336		YLR070C	0.200444
80	YER050C	0.563036		YMR194W	0.908326		5651	YJR048W	0.0606753		YIL120W	0.200265
81	YKL039W	0.562221		YFR052W	0.904004		5652	YCR098C	0.060459		YEL076C	0.200214
82	YPL038W-A	0.561619		YDR145W	0.903526		5653	YJL116C	0.0604127		YDR085C	0.199277
83	YIL148W	0.561081		YJR123W	0.899622		5654	YKL217W	0.060401		YLL066W-B	0.198714
84	YML063W	0.56065		YNL005C	0.897343		5655	YDR381C-A	0.060265		YBL100W-C	0.198232
85	YMR143W	0.560521		YBR110W	0.897276		5656	YFR017C	0.0600873		YOL157C	0.198009
86	YPR101W	0.558546		YGR276C	0.897149		5657	YBL098W	0.06008		YML054C-A	0.197887
87	YNL038W	0.558274		YFL038C	0.896256		5658	YOR034C-A	0.060041		YKR009C	0.197653
88	YBR143C	0.55762		YHR005C-A	0.895123		5659	YDL049C	0.0599287		YGR144W	0.197648
89	YJR123W	0.555973		YJL190C	0.894918		5660	YMR169C	0.0594028		YOL132W	0.197516
90	YKL009W	0.555936		YDL212W	0.894758		5661	YOR190W	0.0593151		YDR357C	0.197126
91	YMR096W	0.555838		YLR029C	0.894346		5662	YCR063W	0.059315		YPL257W	0.196126
92	YIL052C	0.555578		YDR177W	0.893895		5663	YGL229C	0.0593136		YAL018C	0.195882
93	YOL110W	0.554777		YBR159W	0.891686		5664	YPR006C	0.0592294		YHR014W	0.195358
94	YCR031C	0.554562		YDL020C	0.889739		5665	YAR029W	0.0591293		YJR159W	0.195059
95	YLR009W	0.552027		YLR388W	0.886923		5666	YIR030C	0.0591224		YFL040W	0.194218
96	YMR162C	0.550193		YPL268W	0.886465		5667	YGL053W	0.0590915		YAL068C	0.193788
97	YNL067W	0.549807		YPR016C	0.885671		5668	YOR152C	0.0588263		YEL076C-A	0.193346
98	YDR500C	0.549246		YOR194C	0.885396		5669	YHR001W-A	0.0586151		YNL194C	0.193055
99	YLR461W	0.549131		YBR109C	0.884282		5670	YDL247W	0.0585692		YPR200C	0.193053
100	YDL007W	0.549057		YGL189C	0.884227		5671	YJL045W	0.0583276		YML131W	0.193032
101	YJL189W	0.547641		YGL147C	0.884		5672	YIL136W	0.058188		YMR315W-A	0.192739
102	YDR494W	0.54672		YLR333C	0.883589		5673	YHR209W	0.058067		YPL264C	0.192261
103	YGR128C	0.546268		YJL189W	0.880714		5674	YPL096C-A	0.0578272		YDL210W	0.191241
104	YNL178W	0.546195		YDR137W	0.880163		5675	YJL210W	0.0572104		YDR504C	0.190934
105	YGL007C-A	0.545867		YDR394W	0.879957		5676	YHR053C	0.0571845		YIL014C-A	0.190894
106	YKL180W	0.54322		YHR068W	0.877046		5677	YLR092W	0.0570202		YER138W-A	0.190616
107	YDL061C	0.541853		YJL111W	0.876999		5678	YJL037W	0.0568285		YMR170C	0.190393
108	YBR221W-A	0.541398		YOL127W	0.876564		5679	YPL061W	0.0566251		YHR184W	0.190312
109	YFR052W	0.540842		YER112W	0.874116		5680	YOL157C	0.0549077		YPR007C	0.189999
110	YBR179C	0.540548		YGR148C	0.871677		5681	YGR174C	0.0536848		YBL098W	0.189868
111	YBL075C	0.53976		YHR010W	0.871668		5682	YAR031W	0.0535948		YHL049C	0.189014
112	YEL009C	0.538983		YBR179C	0.870581		5683	YIL089W	0.0533015		YOR011W-A	0.188901
113	YLR197W	0.538949		YOL121C	0.869846		5684	YBR013C	0.0532868		YPR203W	0.188797
114	YML056C	0.538885		YMR096W	0.869825		5685	YFL030W	0.0532622		YJR156C	0.187642
115	YOL077C	0.536979		YOR161C-C	0.869384		5686	YPL187W	0.0531538		YLL057C	0.187503
116	YDR299W	0.536175		YNL306W	0.868859		5687	YNL289W	0.0527679		YCL069W	0.187131
117	YEL054C	0.534806		YGR056W	0.868382		5688	YAR033W	0.052754		YHR053C	0.186726
118	YDR447C	0.534667		YLR295C	0.866369		5689	YOL048C	0.052352		YAR031W	0.186264
119	YPL267W	0.5341		YML012W	0.866057		5690	YOL114C	0.0520313		YML118W	0.186245
120	YOR147W	0.533676		YPL267W	0.863639		5691	YCR083W	0.0518748		YGL096W	0.185828
121	YDL147W	0.533146		YKR068C	0.863568		5692	YDR126W	0.0514244		YLR412C-A	0.185799
122	YBR247C	0.532767		YDL161W	0.863022		5693	YOR382W	0.0512509		YFR026C	0.185028
123	YEL033W	0.532694		YDR082W	0.861897		5694	YFL059W	0.0510546		YDR059C	0.184907
124	YDR427W	0.532491		YNL135C	0.861827		5695	YJR010W	0.0501591		YLR157C-C	0.184149
125	YLR333C	0.532409		YDR075W	0.857721		5696	YJR160C	0.049328		YER053C-A	0.183746
126	YHR203C	0.531558		YJR005W	0.85753		5697	YPL171C	0.0493025		YHR214C-D	0.183616
127	YBR288C	0.531006		YER009W	0.854754		5698	YPL088W	0.0492928		YGL261C	0.183517
128	YDR412W	0.530596		YER185W	0.85361		5699	YOR339C	0.0492854		YHR041C	0.183089
129	YGL193C	0.530262		YDR468C	0.853597		5700	YOR381W-A	0.0491032		YJR079W	0.182727
130	YML132W	0.530121		YBR283C	0.853426		5701	YBR250W	0.0490457		YIL176C	0.181907
131	YCL031C	0.530034		YCR031C	0.853019		5702	YML087C	0.0488337		YKL178C	0.18141
132	YML106W	0.528665		YLR448W	0.852657		5703	YGL032C	0.0482562		YLR040C	0.181057
133	YIL035C	0.526107		YIL133C	0.852604		5704	YIR028W	0.0482269		YEL049W	0.180436
134	YLR449W	0.525921		YNL255C	0.852461		5705	YJL214W	0.0481674		YJL043W	0.179645
135	YER002W	0.525192		YNL122C	0.852063		5706	YHR177W	0.0475283		YLR285C-A	0.179232
136	YPL282C	0.524954		YBR279W	0.85022		5707	YJL057C	0.0474241		YLR464W	0.178783
137	YCR093W	0.524115		YBR191W	0.847501		5708	YBL029W	0.0471271		YJL037W	0.178658
138	YLR281C	0.522643		YPL051W	0.846784		5709	YOL055C	0.0468521		YNL334C	0.178564
139	YOR283W	0.520192		YPR102C	0.845713		5710	YGL194C-A	0.0468294		YFR012W	0.178316
140	YML117W	0.519474		YDR412W	0.845394		5711	YJR085C	0.046765		YCL026C-A	0.178159
141	YML067C	0.519389		YIR023W	0.845103		5712	YJR151W-A	0.0466165		YOR152C	0.178011
142	YPL179W	0.518521		YNL178W	0.844979		5713	YJL213W	0.0466052		YKR097W	0.177815
143	YOR394C-A	0.518479		YGR198W	0.844051		5714	YFR012W	0.0460934		YOR003W	0.177441
144	YHR213W-B	0.518351		YDL154W	0.843955		5715	YLR121C	0.0460017		YER015W	0.177335
145	YJL148W	0.518099		YDL075W	0.843728		5716	YOR012W	0.045961		YDR516C	0.177255
146	YDL114W	0.517307		YNL310C	0.84313		5717	YCR101C	0.0459092		YOR339C	0.177244
147	YLR421C	0.517294		YIL148W	0.842876		5718	YLR081W	0.0456373		YDR533C	0.176004
148	YKR057W	0.515629		YOR312C	0.841624		5719	YDR059C	0.0455395		YHL012W	0.175346
149	YDR488C	0.51412		YDL176W	0.841558		5720	YEL076C	0.0453695		YIR030C	0.175313
150	YDR165W	0.511561		YOR232W	0.84129		5721	YOL159C-A	0.045178		YJL133C-A	0.174586
151	YNL216W	0.511502		YPR178W	0.840013		5722	YKL037W	0.0447282		YNL195C	0.173592
152	YHR141C	0.510875		YFL020C	0.839477		5723	YHR055C	0.0446714		YJL045W	0.173592
153	YLR084C	0.510239		YMR037C	0.839093		5724	YLL049W	0.0441782		YBR117C	0.172806
154	YER068W	0.510152		YHR203C	0.838819		5725	YEL076C-A	0.0439		YFL059W	0.171164
155	YBR186W	0.510123		YNL182C	0.83879		5726	YOR391C	0.0432458		YBL029W	0.170612
156	YOR206W	0.50973		YMR192W	0.838689		5727	YAL008W	0.0431592		YDL241W	0.17041
157	YKL173W	0.509441		YKL122C	0.837982		5728	YIL164C	0.0425721		YJL170C	0.168393
158	YDL075W	0.506997		YLR372W	0.83741		5729	YOR071C	0.0424118		YPR001W	0.166274
159	YLR388W	0.505753		YDR168W	0.837318		5730	YDR516C	0.0421405		YLR121C	0.166259
160	YGL054C	0.504954		YKL028W	0.836979		5731	YNL019C	0.0419947		YMR174C	0.165332
161	YML032C	0.503574		YDR282C	0.836616		5732	YNL042W-B	0.0414918		YIR028W	0.164273
162	YDR446W	0.50331		YLR370C	0.833547		5733	YCL026C-A	0.0413808		YHR209W	0.164207
163	YJR088C	0.503055		YER120W	0.832573		5734	YNL128W	0.0411296		YNL128W	0.163937
164	YCR002C	0.502994		YLR167W	0.831471		5735	YOL154W	0.0405384		YLR307W	0.163934
165	YDR382W	0.502427		YIR018W	0.831406		5736	YLR040C	0.0404035		YLL064C	0.163578
166	YHR013C	0.5022		YFL051C	0.830034		5737	YMR315W-A	0.0399558		YDR403W	0.16261
167	YNL067W-B	0.502165		YOR293W	0.829532		5738	YPR201W	0.0397666		YOL155W-A	0.161454
168	YLR163C	0.500797		YJL168C	0.829404		5739	YBR117C	0.0389689		YHL032C	0.161398
169	YIL030C	0.499823		YLR409C	0.828198		5740	YLR307C-A	0.0388897		YOR032W-A	0.160032
170	YFL038C	0.498994		YGR062C	0.827947		5741	YAL015C	0.0388662		YKL217W	0.159644
171	YOR293W	0.49812		YPR082C	0.827888		5742	YDR461C-A	0.0387232		YOL164W-A	0.158308
172	YLR029C	0.497281		YOR244W	0.827593		5743	YHR041C	0.0378778		YOL163W	0.155765
173	YKL056C	0.496202		YJL001W	0.82756		5744	YMR174C	0.0377531		YAL062W	0.155534
174	YJL104W	0.49567		YDR088C	0.825983		5745	YGR029W	0.0369861		YFL055W	0.153143
175	YHR213W-A	0.493344		YOR361C	0.825625		5746	YCL049C	0.0362838		YER044C-A	0.151903
176	YDR283C	0.49305		YGL168W	0.824324		5747	YHR044C	0.0358864		YHR140W	0.151646
177	YER131W	0.492655		YLR061W	0.824155		5748	YGL258W	0.0357832		YJR151W-A	0.148724
178	YLR264W	0.492637		YLR441C	0.821737		5749	YGR254W	0.0348624		YKR106W	0.148098
179	YGR054W	0.492134		YPL038W-A	0.819881		5750	YNL333W	0.0344094		YNL033W	0.147872
180	YOL120C	0.491836		YOR262W	0.819634		5751	YAL062W	0.033686		YHL048C-A	0.147392
181	YMR307W	0.491818		YLR363W-A	0.819256		5752	YOR003W	0.033165		YCL049C	0.146695
182	YBL024W	0.490637		YNL315C	0.818502		5753	YNL033W	0.0329758		YPL171C	0.143301
183	YML024W	0.490554		YLR052W	0.817903		5754	YKL065W-A	0.0325027		YGR256W	0.141474
184	YKR035W-A	0.489895		YGR220C	0.817623		5755	YBR196C-B	0.0322208		YLL046C	0.14082
185	YOR212W	0.489376		YER099C	0.817606		5756	YBL100W-C	0.0321244		YBR250W	0.13744
186	YLR466C-B	0.48926		YDL056W	0.81745		5757	YIL120W	0.0312545		YOR071C	0.137074
187	YKR071C	0.489008		YBR071W	0.817056		5758	YNL195C	0.0301847		YDL247W	0.136674
188	YMR183C	0.488398		YGL068W	0.816745		5759	YGR240C-A	0.0298729		YDR079C-A	0.136069
189	YNL070W	0.488263		YOR020C	0.816423		5760	YLR042C	0.029771		YNL333W	0.135562
190	YPR159C-A	0.488185		YLR466C-B	0.815647		5761	YBR009C	0.028701		YNL019C	0.135288
191	YBR283C	0.487675		YIL106W	0.815483		5762	YMR170C	0.0286356		YFL060C	0.132372
192	YDR088C	0.487639		YMR312W	0.814956		5763	YKR106W	0.0284977		YOR190W	0.131298
193	YLR200W	0.487228		YJR063W	0.814916		5764	YBR240C	0.0284147		YJR160C	0.130846
194	YPL021W	0.486795		YGL078C	0.814346		5765	YFL060C	0.0264319		YGL258W	0.130072
195	YIL075C	0.486689		YGL231C	0.813993		5766	YPL054W	0.0254736		YOL152W	0.130064
196	YNL302C	0.486086		YOR305W	0.813363		5767	YGL258W-A	0.0248599		YOR381W-A	0.129686
197	YNL069C	0.484011		YOR342C	0.813103		5768	YGR121W-A	0.0221044		YPR201W	0.127996
198	YGR027C	0.48393		YGR081C	0.811467		5769	YLL057C	0.0213477		YDR225W	0.127196
199	YLR052W	0.483885		YOR307C	0.811241		5770	YJL205C	0.0172039		YHR177W	0.123534
200	YOR270C	0.483482					5771	YML054C-A	0.0101534		YNR034W-A	0.115117
